# Supplementary material for: A new regulatory mechanism controlling carotenogenesis in the fungus Mucor circinelloides as a target to generate β-carotene over-producing strains by genetic engineering
Source: Microb Cell Fact. 2016 Jun 7;15:99. doi: 10.1186/s12934-016-0493-8 (PMC4897934; doi:10.1186/s12934-016-0493-8)
Supplement: Supplementary file 4 — 10.1186/s12934-016-0493-8 Summary of SNPs identified in the genomes of carotenogenic mutants. [file 12934_2016_493_MOESM4_ESM.xls]

## Sheet: Sheet1
Strain	Region mapped	Region mapped as % of genome	Mean coverage depth	Median coverage depth	q1	q3	min	max	range
R7B	36491429	0.9974	44.39	43	32	53	1	4485	4484
MU206	36507974	0.9978	52.69	52	39	63	1	4211	4210
MU216	36514788	0.998	39.81	39	30	46	1	3466	3465
MU217	36527391	0.9984	58.68	58	46	68	1	4506	4505
MU218	36513781	0.998	42.29	41	32	49	1	3022	3021
MU264	36522140	0.9982	53.57	52	41	62	1	5232	5231
MU286	36497905	0.9998	45.99	45	33	55	1	4357	4356
