# Supplementary material for: A new regulatory mechanism controlling carotenogenesis in the fungus Mucor circinelloides as a target to generate β-carotene over-producing strains by genetic engineering
Source: Microb Cell Fact. 2016 Jun 7;15:99. doi: 10.1186/s12934-016-0493-8 (PMC4897934; doi:10.1186/s12934-016-0493-8)
Supplement: Supplementary file 5 — 10.1186/s12934-016-0493-8 SNPs identified in the genomes of carotenogenic mutants. [file 12934_2016_493_MOESM5_ESM.xls]

## Sheet: All snps discovered
Scaffold	Pos	Base	R7B	MU206	MU216	MU217	MU218	MU264	MU286	Gene affected in R7B
scaffold_01	169	C	-	Y	-	T	-	-	-
scaffold_01	284	A	-	-	-	-	-	-	-
scaffold_01	2376	C	-	Y	-	-	-	Y	Y
scaffold_01	2459	T	-	-	-	-	Y	-	-
scaffold_01	2517	T	W	W	W	-	-	-	W
scaffold_01	2549	A	-	W	-	W	-	-	-
scaffold_01	2608	C	S	S	S	S	-	S	S
scaffold_01	2620	C	Y	Y	Y	Y	Y	Y	Y
scaffold_01	2701	C	M	M	M	M	M	M	M
scaffold_01	2707	A	R	R	R	R	R	R	R
scaffold_01	2732	T	-	Y	-	Y	-	Y	-
scaffold_01	2734	T	-	W	-	-	-	-	-
scaffold_01	2739	G	-	S	-	-	-	-	-
scaffold_01	2771	T	Y	Y	-	-	Y	-	Y
scaffold_01	2778	C	Y	Y	Y	Y	Y	Y	Y
scaffold_01	2824	A	R	R	R	R	R	R	R
scaffold_01	2846	G	-	-	-	-	R	-	-
scaffold_01	2923	C	Y	Y	Y	Y	Y	Y	Y
scaffold_01	275614	G	-	-	A	-	-	-	-
scaffold_01	342418	G	-	-	A	-	-	-	-
scaffold_01	634149	G	-	R	-	A	-	-	-
scaffold_01	731777	C	-	-	-	-	-	A	-
scaffold_01	782504	T	-	Y	Y	Y	Y	Y	Y
scaffold_01	782600	T	W	W	W	W	-	W	W
scaffold_01	845157	C	-	-	T	-	-	-	-
scaffold_01	859141	G	-	-	-	-	A	-	-
scaffold_01	894446	G	-	-	-	-	A	-	-
scaffold_01	1033818	A	-	-	G	-	-	-	-
scaffold_01	1058612	T	-	-	Y	-	-	Y	-
scaffold_01	1130090	T	-	-	C	-	-	-	-
scaffold_01	1190571	G	-	-	-	-	A	-	-
scaffold_01	1206002	C	-	-	-	-	-	T	-
scaffold_01	1217538	G	-	-	-	-	-	-	-
scaffold_01	1439950	A	-	-	-	-	-	R	-
scaffold_01	1615457	A	W	W	W	W	W	W	W
scaffold_01	1615487	T	-	Y	-	-	-	Y	Y
scaffold_01	1622479	G	-	-	A	-	-	-	-
scaffold_01	1941863	C	-	-	-	-	Y	-	-
scaffold_01	2050461	T	-	-	-	-	-	-	-
scaffold_01	2088514	C	-	-	T	-	-	-	-
scaffold_01	2353042	T	-	Y	Y	Y	Y	Y	Y
scaffold_01	2353045	G	-	R	R	R	R	R	R
scaffold_01	2363634	C	Y	Y	Y	Y	Y	Y	Y
scaffold_01	2363739	T	Y	Y	Y	-	-	Y	-
scaffold_01	2588150	C	-	Y	-	T	-	-	-
scaffold_01	2598864	G	-	R	-	A	-	-	-
scaffold_01	2605556	C	-	-	T	-	-	-	-
scaffold_01	2638954	G	-	-	A	-	-	-	-
scaffold_01	2658773	T	-	-	-	-	Y	-	-
scaffold_01	2676678	C	-	-	-	T	-	-	-
scaffold_01	2729753	C	-	-	T	-	-	-	-
scaffold_01	2734563	C	-	Y	-	T	-	-	-
scaffold_01	2798055	T	Y	-	-	-	-	-	-
scaffold_01	2804337	T	-	-	-	-	C	-	-
scaffold_01	3000845	G	-	R	-	A	-	-	-
scaffold_01	3178726	A	-	-	-	G	-	-	-
scaffold_01	3232817	C	-	-	T	-	-	-	-
scaffold_01	3673453	G	-	-	-	-	T	-	-
scaffold_01	3698817	C	-	-	T	-	-	-	-
scaffold_01	3717894	A	-	R	-	G	-	-	-
scaffold_01	3795238	C	-	-	T	-	-	-	-
scaffold_01	3851481	C	-	-	-	T	-	-	-
scaffold_01	3942438	A	-	-	-	-	-	-	-
scaffold_01	4007259	C	T	-	-	-	-	T	T
scaffold_01	4040424	T	W	W	W	W	-	W	W
scaffold_01	4072299	C	-	-	-	T	-	-	-
scaffold_01	4109183	C	-	-	-	-	T	-	-
scaffold_01	4175862	C	-	-	T	-	-	-	-
scaffold_01	4226243	C	-	-	-	T	-	-	-
scaffold_01	4242684	T	-	-	C	-	-	-	-
scaffold_01	4260846	G	-	-	R	-	-	-	-
scaffold_01	4283527	C	-	-	T	-	-	-	-
scaffold_01	4349542	C	-	-	T	-	-	-	-
scaffold_01	4616488	G	-	-	A	-	-	-	-
scaffold_01	4689183	C	-	-	-	T	-	-	-
scaffold_01	4742997	G	-	-	A	-	-	-	-
scaffold_01	4899723	C	-	-	-	-	T	-	-
scaffold_01	4908759	C	-	-	-	-	T	-	-
scaffold_01	4970353	T	-	Y	-	C	-	-	-
scaffold_01	5070681	C	-	Y	-	T	-	-	-
scaffold_01	5104238	A	-	-	-	-	-	-	-
scaffold_01	5222094	C	-	Y	-	T	-	-	-
scaffold_01	5423646	G	A	-	-	-	-	A	A
scaffold_01	5439549	G	-	-	A	-	-	-	-
scaffold_01	5449079	T	-	-	-	-	C	-	-
scaffold_01	5509846	C	-	-	T	-	-	-	-
scaffold_01	5569651	G	-	R	-	R	-	-	-
scaffold_01	5592627	T	K	K	K	K	K	K	K
scaffold_01	5648393	C	-	-	T	-	-	-	-
scaffold_01	5796169	G	-	R	-	A	-	-	-
scaffold_01	5816574	C	-	Y	-	T	-	-	-
scaffold_01	5819255	G	-	R	-	A	-	-	-
scaffold_01	5856518	C	-	-	T	-	-	-	-
scaffold_01	6050082	G	A	A	A	A	A	A	A
scaffold_01	6050124	G	-	-	A	R	A	A	-
scaffold_02	96	C	-	-	-	-	-	-	-
scaffold_02	110	A	-	-	-	-	-	-	G
scaffold_02	121	T	-	-	C	C	-	-	C
scaffold_02	253043	G	-	-	A	-	-	-	-
scaffold_02	258129	C	-	-	T	-	-	-	-
scaffold_02	426029	A	-	R	-	G	-	-	-
scaffold_02	460034	C	-	-	-	-	T	-	-
scaffold_02	467405	C	-	-	-	T	-	-	-
scaffold_02	477312	A	W	W	W	W	W	W	W
scaffold_02	477815	G	S	-	S	S	S	S	S
scaffold_02	477897	C	Y	Y	Y	Y	Y	-	Y
scaffold_02	477915	A	R	R	R	R	R	-	R
scaffold_02	477918	C	M	-	M	-	-	-	-
scaffold_02	477971	G	R	-	-	-	R	R	-
scaffold_02	512285	G	-	R	-	A	-	-	-
scaffold_02	620793	G	-	-	A	-	-	-	-
scaffold_02	727461	C	-	-	-	-	T	-	-
scaffold_02	842578	C	-	-	-	-	T	-	-
scaffold_02	922771	C	-	Y	-	T	-	-	-
scaffold_02	931265	T	-	-	C	-	-	-	-
scaffold_02	935618	G	-	-	-	-	-	-	-
scaffold_02	1003150	G	-	-	A	-	-	-	-
scaffold_02	1195992	T	-	-	C	-	-	-	-
scaffold_02	1332061	C	-	-	T	-	-	-	-
scaffold_02	1363548	G	-	-	A	-	-	-	-
scaffold_02	1473108	T	-	-	-	-	A	-	-
scaffold_02	1730550	C	-	-	T	-	-	-	-
scaffold_02	1733431	A	-	-	-	-	-	-	-
scaffold_02	1886841	T	Y	Y	Y	-	Y	-	Y
scaffold_02	1895430	G	-	-	A	-	-	-	-
scaffold_02	1992946	G	-	-	A	-	-	-	-
scaffold_02	2169858	A	-	-	-	-	-	W	-
scaffold_02	2182931	C	-	-	T	-	-	-	-
scaffold_02	2237929	G	-	-	A	-	-	-	-
scaffold_02	2353272	G	-	-	A	-	-	-	-
scaffold_02	2404704	C	T	T	T	T	T	T	T
scaffold_02	2533223	G	-	R	-	A	-	-	-
scaffold_02	2919466	C	T	T	T	T	T	T	T	ID33992: leuA
scaffold_02	2980403	C	M	M	A	M	M	-	M
scaffold_02	3048071	G	-	R	-	A	-	-	-
scaffold_02	3239395	T	-	Y	-	C	-	-	-
scaffold_02	3372803	C	-	Y	-	-	-	-	-
scaffold_02	3472161	C	-	-	S	-	-	-	-
scaffold_02	3472172	C	-	-	Y	-	-	-	-
scaffold_02	3599660	G	-	K	-	-	-	-	K
scaffold_02	3641256	G	-	-	-	-	-	R	-
scaffold_02	3888698	C	-	-	-	T	-	-	-
scaffold_02	4114412	T	-	-	C	-	-	-	-
scaffold_02	4141403	C	-	-	T	-	-	-	-
scaffold_02	4433585	C	-	-	-	-	T	-	-
scaffold_02	4546037	G	-	-	A	-	-	-	-
scaffold_02	4596694	G	-	-	A	-	-	-	-
scaffold_02	4611889	C	-	Y	-	T	-	-	-
scaffold_02	4660146	T	-	-	-	-	C	-	-
scaffold_02	4904234	G	-	-	-	S	-	-	-
scaffold_02	5009689	G	-	R	-	-	-	-	-
scaffold_03	129	C	-	-	-	-	-	-	-
scaffold_03	93908	C	-	-	T	-	-	-	-
scaffold_03	146101	G	-	-	A	-	-	-	-
scaffold_03	173074	G	R	R	R	R	R	R	R
scaffold_03	560196	C	-	-	T	-	-	-	-
scaffold_03	860529	G	-	-	A	-	-	-	-
scaffold_03	1080140	T	-	-	-	-	-	-	-
scaffold_03	1112479	A	-	-	-	-	-	G	-
scaffold_03	1271263	A	-	R	-	G	-	-	-
scaffold_03	1542285	T	-	-	-	-	C	-	-
scaffold_03	1550071	G	-	-	A	-	-	-	-
scaffold_03	1605634	G	R	-	R	R	-	-	R
scaffold_03	1851291	C	-	-	-	-	T	-	-
scaffold_03	1920315	C	-	-	T	-	-	-	-
scaffold_03	2140181	G	-	R	-	A	-	-	-
scaffold_03	2141890	C	-	-	-	-	T	-	-
scaffold_03	2368376	T	-	-	C	-	-	-	-
scaffold_03	2397283	C	-	-	T	-	-	-	-
scaffold_03	2510644	G	-	-	A	-	-	-	-
scaffold_03	2748240	A	-	R	-	G	-	-	-
scaffold_03	2843613	C	-	-	T	-	-	-	-
scaffold_03	2862759	C	-	Y	-	T	-	-	-
scaffold_03	2955309	A	-	-	-	-	-	-	-
scaffold_03	3180539	T	-	Y	-	C	-	-	-
scaffold_03	3261840	C	-	-	T	-	-	-	-
scaffold_03	3621340	C	-	-	M	-	-	-	-
scaffold_03	3870981	G	-	-	-	-	-	-	-
scaffold_03	3889052	G	-	R	-	-	-	-	-
scaffold_03	3900038	G	-	-	A	-	-	-	-
scaffold_03	3923782	C	-	-	T	-	-	-	-
scaffold_03	4032389	C	-	-	T	-	-	-	-
scaffold_03	4057013	G	-	-	-	-	R	-	-
scaffold_03	4242409	G	-	-	-	-	A	-	-
scaffold_03	4243539	C	-	-	-	-	T	-	-
scaffold_03	4279396	G	-	-	-	-	A	-	-
scaffold_03	4386813	G	-	-	A	-	-	-	-
scaffold_03	4457752	C	-	-	-	-	T	-	-
scaffold_03	4689561	A	-	-	-	-	-	-	-
scaffold_03	4866164	T	-	-	-	-	-	-	-
scaffold_04	38	C	-	-	-	-	-	-	T
scaffold_04	28204	C	-	Y	-	T	-	-	-
scaffold_04	300247	T	-	-	-	A	-	-	-
scaffold_04	472476	G	-	-	A	-	-	-	-
scaffold_04	538767	G	A	A	A	A	A	A	A	ID162470: E3 ubiquitin ligase
scaffold_04	580831	T	-	-	-	-	C	-	-
scaffold_04	647221	G	-	-	-	-	A	-	-
scaffold_04	753888	G	S	S	S	-	S	S	S
scaffold_04	753895	A	R	R	R	G	R	R	R
scaffold_04	753908	T	C	C	C	C	C	C	C
scaffold_04	753945	T	Y	-	Y	Y	-	Y	-
scaffold_04	918092	T	-	-	W	-	W	W	-
scaffold_04	1313833	G	R	R	R	-	-	-	-
scaffold_04	1339698	A	-	-	-	-	M	-	-
scaffold_04	1801282	G	-	-	-	-	-	-	-
scaffold_04	1983466	C	-	-	-	-	-	-	-
scaffold_04	2156484	C	-	-	T	-	-	-	-
scaffold_04	2217291	C	-	-	T	-	-	-	-
scaffold_04	2241276	C	-	-	T	-	-	-	-
scaffold_04	2327078	G	-	-	-	A	-	-	-
scaffold_04	2338791	G	-	-	A	-	-	-	-
scaffold_04	2401141	A	-	-	G	-	-	-	-
scaffold_04	2412466	A	-	-	M	-	-	-	-
scaffold_04	2444195	C	-	-	T	-	-	-	-
scaffold_04	2465882	G	-	-	-	A	-	-	-
scaffold_04	2516067	C	-	Y	-	T	-	-	-
scaffold_04	2538658	G	-	-	A	-	-	-	-
scaffold_04	2625838	C	-	-	-	-	-	-	-
scaffold_04	2993734	G	-	R	-	A	-	-	-
scaffold_04	2996337	C	-	-	T	-	-	-	-
scaffold_04	3085265	C	-	-	-	-	-	-	-
scaffold_04	3129532	G	-	-	-	-	-	-	-
scaffold_04	3300896	G	-	-	-	A	-	-	-
scaffold_04	3412120	C	-	-	T	-	-	-	-
scaffold_04	3497256	G	-	-	R	-	R	R	R
scaffold_04	3584804	T	-	-	-	-	Y	-	-
scaffold_04	3597815	G	-	-	-	-	A	-	-
scaffold_04	3754321	T	-	-	-	-	-	-	-
scaffold_04	3834272	G	-	-	A	-	-	-	-
scaffold_04	3905298	C	-	Y	-	-	-	-	-
scaffold_04	3964074	C	-	-	-	-	A	-	-
scaffold_04	4094862	C	-	Y	-	T	-	-	-
scaffold_04	4128066	C	S	-	-	S	-	S	-
scaffold_04	4146588	C	-	-	-	-	T	-	-
scaffold_04	4189719	A	-	R	-	G	-	-	-
scaffold_05	141411	A	-	-	-	-	-	-	-
scaffold_05	141436	C	Y	-	-	-	-	Y	-
scaffold_05	159606	G	-	-	A	-	-	-	-
scaffold_05	179231	A	-	-	G	-	-	-	-
scaffold_05	439306	G	-	R	-	A	-	-	-
scaffold_05	535292	T	-	Y	-	C	-	-	-
scaffold_05	541005	G	-	R	-	A	-	-	-
scaffold_05	578785	G	R	-	R	-	R	-	-
scaffold_05	785985	C	-	-	-	-	T	-	-
scaffold_05	804970	A	-	-	T	-	-	-	-
scaffold_05	868872	C	-	-	T	-	-	-	-
scaffold_05	927215	G	-	-	A	-	-	-	-
scaffold_05	936105	C	-	-	T	-	-	-	-
scaffold_05	965605	G	-	-	A	-	-	-	-
scaffold_05	1081819	A	-	-	-	-	-	-	-
scaffold_05	1242023	C	-	-	T	-	-	-	-
scaffold_05	1271313	A	M	-	-	M	M	M	-
scaffold_05	1381636	C	-	-	-	-	T	-	-
scaffold_05	1539619	T	-	-	C	-	-	-	-
scaffold_05	1564017	C	-	-	-	-	-	-	-
scaffold_05	1770031	G	-	-	A	-	-	-	-
scaffold_05	2072836	G	-	-	S	-	-	-	-
scaffold_05	2147324	G	-	R	-	A	-	-	-
scaffold_05	2149806	G	-	-	-	R	-	-	-
scaffold_05	2245854	G	-	-	-	-	-	-	R
scaffold_05	2248489	G	-	-	A	-	-	-	-
scaffold_05	2292156	G	-	-	A	-	-	-	-
scaffold_05	2316508	G	-	-	A	-	-	-	-
scaffold_05	2323512	G	-	R	-	A	-	-	-
scaffold_05	2493652	G	-	-	-	-	-	-	-
scaffold_05	2746512	G	S	-	-	S	-	-	-
scaffold_05	2811852	A	-	R	-	G	-	-	-
scaffold_05	2850437	C	-	-	T	-	-	-	-
scaffold_05	2893384	C	-	-	-	-	T	-	-
scaffold_05	2914327	A	-	M	-	-	-	-	-
scaffold_05	2965192	G	-	-	-	-	-	R	-
scaffold_05	3039555	G	A	-	-	-	-	-	A
scaffold_05	3083472	G	-	-	A	-	-	-	-
scaffold_05	3102779	T	-	-	-	-	C	-	-
scaffold_05	3153089	G	-	-	-	-	-	A	-
scaffold_05	3166808	C	-	-	T	-	-	-	-
scaffold_06	52	C	A	A	A	A	A	A	A
scaffold_06	18619	G	-	-	A	-	-	-	-
scaffold_06	31453	C	-	-	T	-	-	-	-
scaffold_06	218062	C	-	-	-	-	T	-	-
scaffold_06	263869	G	-	-	A	-	-	-	-
scaffold_06	308080	C	-	Y	-	T	-	-	-
scaffold_06	389132	C	-	-	-	T	-	-	-
scaffold_06	392490	C	-	-	-	T	-	-	-
scaffold_06	405341	G	-	-	A	-	-	-	-
scaffold_06	465322	T	-	-	-	-	C	-	-
scaffold_06	719011	T	-	-	-	-	C	-	-
scaffold_06	798510	G	-	-	-	-	-	-	R
scaffold_06	801380	C	M	M	M	M	M	M	M
scaffold_06	835657	T	-	-	-	-	C	-	-
scaffold_06	1059011	G	-	-	A	-	-	-	-
scaffold_06	1276122	T	-	-	C	-	-	-	-
scaffold_06	1432070	T	-	-	-	-	C	-	-
scaffold_06	1486325	C	-	Y	Y	Y	Y	Y	Y
scaffold_06	1486339	G	R	R	R	R	R	R	R
scaffold_06	1530160	C	-	S	-	-	S	-	-
scaffold_06	1604931	G	-	R	-	A	-	-	-
scaffold_06	1687533	G	-	-	A	-	-	-	-
scaffold_06	1706117	T	-	-	A	-	-	-	-
scaffold_06	1762022	G	R	R	R	R	R	R	R
scaffold_06	1950730	G	-	-	-	-	-	R	-
scaffold_06	2046164	T	K	-	-	-	-	-	-
scaffold_06	2087483	A	-	-	G	-	-	-	-
scaffold_06	2157144	G	-	-	A	-	-	-	-
scaffold_06	2187397	C	-	-	T	-	-	-	-
scaffold_06	2366334	T	-	-	-	-	G	-	-
scaffold_06	2406024	C	-	Y	-	T	-	-	-
scaffold_06	2484077	A	R	R	R	R	-	-	-
scaffold_06	2517306	T	-	-	-	-	-	-	-
scaffold_06	2518977	T	-	-	-	C	-	-	-
scaffold_06	2698911	G	-	R	-	-	-	-	-
scaffold_06	2797394	T	-	-	-	C	-	-	-
scaffold_06	2888792	C	A	-	-	-	-	A	A	ID165433: DUF1688 domain-containing protein
scaffold_06	2906250	T	-	-	-	-	C	-	-
scaffold_06	2950032	G	-	-	-	-	-	-	-
scaffold_07	101989	C	-	-	T	-	-	-	-
scaffold_07	128088	C	-	Y	-	T	-	-	-
scaffold_07	130859	G	-	-	A	-	-	-	-
scaffold_07	174963	A	-	-	-	-	G	-	-
scaffold_07	226740	T	Y	-	-	-	Y	-	-
scaffold_07	295633	G	-	S	-	-	-	-	-
scaffold_07	408056	G	-	R	-	A	-	-	-
scaffold_07	475173	G	-	-	A	-	-	-	-
scaffold_07	514836	G	-	-	-	-	A	-	-
scaffold_07	526887	C	-	-	T	-	-	-	-
scaffold_07	721890	C	-	-	-	-	T	-	-
scaffold_07	748654	G	-	-	A	-	-	-	-
scaffold_07	885483	C	-	-	T	-	-	-	-
scaffold_07	889466	C	-	-	-	-	T	-	-
scaffold_07	1015120	G	-	-	A	-	-	-	-
scaffold_07	1528520	G	-	-	-	-	A	-	-
scaffold_07	1725739	T	-	-	-	-	A	-	-
scaffold_07	1841283	C	-	-	-	-	-	T	-
scaffold_07	2042891	C	-	-	-	-	-	T	-
scaffold_07	2095324	T	-	-	C	-	-	-	-
scaffold_07	2134543	A	-	-	-	-	G	-	-
scaffold_07	2177669	C	-	-	-	T	-	-	-
scaffold_07	2187875	C	T	T	T	T	T	T	T
scaffold_07	2274668	C	-	-	-	T	-	-	-
scaffold_07	2332989	A	-	-	-	-	M	-	-
scaffold_07	2391117	G	-	-	A	-	-	-	-
scaffold_07	2396480	G	-	-	-	-	-	A	-
scaffold_07	2443177	A	-	R	-	G	-	-	-
scaffold_07	2452607	A	-	-	R	-	-	-	-
scaffold_07	2495336	G	-	-	A	-	-	-	-
scaffold_07	2521804	G	-	-	A	-	-	-	-
scaffold_07	2527440	C	-	-	-	T	-	-	-
scaffold_07	2542965	C	-	-	-	-	-	-	Y
scaffold_07	2662402	G	S	S	-	S	S	S	S
scaffold_07	2662948	T	-	W	-	-	W	-	W
scaffold_07	2686198	T	-	-	-	-	W	-	-
scaffold_07	2727305	C	-	-	T	-	-	-	-
scaffold_07	2787049	T	-	-	-	-	Y	-	-
scaffold_07	2934238	T	-	-	Y	-	-	-	-
scaffold_07	3095535	C	-	-	-	-	S	-	-
scaffold_07	3095923	T	Y	Y	Y	Y	Y	Y	Y
scaffold_07	3095945	T	W	-	-	W	W	W	W
scaffold_07	3095951	G	R	-	R	R	R	R	R
scaffold_08	75	C	T	T	T	-	T	T	T
scaffold_08	92	C	-	-	-	G	-	-	-
scaffold_08	176	C	-	-	-	-	A	-	-
scaffold_08	10091	C	-	-	T	-	-	-	-
scaffold_08	11769	G	-	-	-	-	-	-	-
scaffold_08	645750	C	-	-	T	-	-	-	-
scaffold_08	798977	G	-	R	-	A	-	-	-
scaffold_08	922938	C	-	-	T	-	-	-	-
scaffold_08	1129513	C	-	Y	-	T	-	-	-
scaffold_08	1291219	G	-	-	A	-	-	-	-
scaffold_08	1322667	C	-	-	T	-	-	-	-
scaffold_08	1324602	G	-	-	-	A	-	-	-
scaffold_08	1610606	A	-	-	G	-	-	-	-
scaffold_08	1685756	T	-	-	-	-	-	C	-
scaffold_08	1828638	C	-	-	-	-	T	-	-
scaffold_08	1875444	C	-	-	-	-	Y	-	-
scaffold_08	1915589	A	-	-	G	-	-	-	-
scaffold_08	1924944	G	-	-	A	-	-	-	-
scaffold_08	2024599	C	-	-	T	-	-	-	-
scaffold_08	2176489	G	-	-	-	-	-	-	-
scaffold_09	22489	C	-	Y	-	T	-	-	-
scaffold_09	127073	C	-	-	T	-	-	-	-
scaffold_09	348257	G	-	-	A	-	-	-	-
scaffold_09	750378	T	-	-	-	C	-	-	-
scaffold_09	797906	G	C	C	C	C	C	C	C
scaffold_09	869061	T	-	-	-	-	C	-	-
scaffold_09	965023	G	-	-	-	-	A	-	-
scaffold_09	1057840	G	A	A	A	A	A	A	A
scaffold_09	1072375	A	-	-	-	-	G	-	-
scaffold_10	164617	A	-	-	-	-	G	-	-
scaffold_10	193666	T	-	-	C	-	-	-	-
scaffold_10	237457	A	-	-	-	-	-	R	-
scaffold_10	366293	C	-	-	T	-	-	-	-
scaffold_10	545005	C	-	-	-	-	T	-	-
scaffold_10	586865	T	-	-	-	-	C	-	-
scaffold_10	590501	T	Y	Y	Y	Y	Y	Y	Y
scaffold_10	590526	T	Y	Y	-	-	Y	Y	Y
scaffold_10	590787	T	W	W	-	W	-	-	W
scaffold_10	590805	A	R	R	-	R	R	-	-
scaffold_10	740823	C	-	-	T	-	-	-	-
scaffold_10	793408	C	-	-	T	-	-	-	-
scaffold_10	920867	C	-	-	-	T	-	-	-
scaffold_10	961525	C	-	-	-	-	-	Y	-
scaffold_10	962430	A	M	M	M	-	M	C	M
scaffold_10	965971	C	-	-	-	M	-	M	M
scaffold_11	121	C	-	-	-	-	-	-	Y
scaffold_11	131	A	-	-	W	-	-	W	W
scaffold_11	152	C	Y	-	-	-	-	Y	Y
scaffold_11	158	A	-	C	C	C	C	C	-
scaffold_11	224	C	Y	Y	Y	Y	Y	Y	Y
scaffold_11	230	T	Y	Y	Y	Y	Y	Y	Y
scaffold_11	326	C	M	-	M	-	M	M	M
scaffold_11	349	A	R	R	R	-	R	R	-
scaffold_11	23432	G	-	-	A	-	-	-	-
scaffold_11	143203	T	-	-	-	K	-	-	-
scaffold_11	210435	C	-	-	Y	-	-	-	-
scaffold_11	351676	A	-	R	-	G	-	-	-
scaffold_11	500622	C	-	Y	-	-	-	-	-
scaffold_11	579665	G	-	-	-	-	-	-	-
scaffold_11	585629	C	-	Y	-	T	-	-	-
scaffold_11	587149	C	-	-	T	-	-	-	-
scaffold_11	599712	A	G	G	G	G	G	G	G	ID86468: Helicase 2
scaffold_11	683800	T	-	-	Y	-	-	-	-
scaffold_11	849668	G	-	R	-	A	-	-	-
scaffold_11	926701	C	-	-	-	-	-	-	-
scaffold_11	926800	G	-	-	-	-	R	-	-
scaffold_11	926810	C	-	-	-	-	Y	-	-
scaffold_11	931749	T	-	Y	Y	-	Y	Y	Y
scaffold_11	931765	A	-	-	-	-	-	-	R
scaffold_12	75	C	-	-	T	-	-	-	-
scaffold_12	88	A	C	C	C	C	C	C	C
scaffold_12	124583	G	-	-	-	-	A	-	-
scaffold_12	210592	C	-	-	-	-	T	-	-
scaffold_12	276858	G	-	-	-	A	-	-	-
scaffold_12	340116	T	C	C	-	C	C	C	C
scaffold_12	340119	T	C	C	-	C	C	-	C
scaffold_12	340178	T	-	-	-	C	-	C	-
scaffold_12	503158	C	-	-	-	-	T	-	-
scaffold_12	598833	G	-	-	A	-	-	-	-
scaffold_12	653553	G	-	-	-	-	-	-	S
scaffold_12	829904	A	-	-	R	-	-	-	-
scaffold_12	829942	G	-	R	-	-	-	-	-
scaffold_13	21463	G	-	-	-	A	-	-	-
scaffold_13	128654	G	-	-	-	-	A	-	-
scaffold_13	208163	A	-	G	-	-	G	G	-
scaffold_13	215045	T	-	Y	-	Y	-	-	-
scaffold_13	301773	C	-	-	T	-	-	-	-
scaffold_13	371556	G	-	-	A	-	-	-	-
scaffold_14	147979	C	S	S	S	S	S	-	S
scaffold_14	148063	A	R	R	-	R	R	R	R
scaffold_14	148080	A	-	-	-	R	R	R	-
scaffold_14	148104	T	-	-	-	-	-	W	-
scaffold_14	154073	G	-	-	-	-	K	K	-
scaffold_15	129	C	-	Y	-	-	A	-	-
scaffold_15	140	C	-	-	-	T	-	-	-
scaffold_15	142	A	G	G	G	G	G	G	G

## Sheet: Snps unique to color mutants
Scaffold	Pos	Base	MU206	MU216	MU217	MU218	MU264	MU286
scaffold_01	169	C	Y	-	T	-	-	-
scaffold_01	284	A	-	-	-	-	-	-
scaffold_01	2376	C	Y	-	-	-	Y	Y
scaffold_01	2459	T	-	-	-	Y	-	-
scaffold_01	2549	A	W	-	W	-	-	-
scaffold_01	2732	T	Y	-	Y	-	Y	-
scaffold_01	2734	T	W	-	-	-	-	-
scaffold_01	2739	G	S	-	-	-	-	-
scaffold_01	2846	G	-	-	-	R	-	-
scaffold_01	275614	G	-	A	-	-	-	-
scaffold_01	342418	G	-	A	-	-	-	-
scaffold_01	634149	G	R	-	A	-	-	-
scaffold_01	731777	C	-	-	-	-	A	-
scaffold_01	782504	T	Y	Y	Y	Y	Y	Y
scaffold_01	845157	C	-	T	-	-	-	-
scaffold_01	859141	G	-	-	-	A	-	-
scaffold_01	894446	G	-	-	-	A	-	-
scaffold_01	1033818	A	-	G	-	-	-	-
scaffold_01	1058612	T	-	Y	-	-	Y	-
scaffold_01	1130090	T	-	C	-	-	-	-
scaffold_01	1190571	G	-	-	-	A	-	-
scaffold_01	1206002	C	-	-	-	-	T	-
scaffold_01	1217538	G	-	-	-	-	-	-
scaffold_01	1439950	A	-	-	-	-	R	-
scaffold_01	1615487	T	Y	-	-	-	Y	Y
scaffold_01	1622479	G	-	A	-	-	-	-
scaffold_01	1941863	C	-	-	-	Y	-	-
scaffold_01	2050461	T	-	-	-	-	-	-
scaffold_01	2088514	C	-	T	-	-	-	-
scaffold_01	2353042	T	Y	Y	Y	Y	Y	Y
scaffold_01	2353045	G	R	R	R	R	R	R
scaffold_01	2588150	C	Y	-	T	-	-	-
scaffold_01	2598864	G	R	-	A	-	-	-
scaffold_01	2605556	C	-	T	-	-	-	-
scaffold_01	2638954	G	-	A	-	-	-	-
scaffold_01	2658773	T	-	-	-	Y	-	-
scaffold_01	2676678	C	-	-	T	-	-	-
scaffold_01	2729753	C	-	T	-	-	-	-
scaffold_01	2734563	C	Y	-	T	-	-	-
scaffold_01	2804337	T	-	-	-	C	-	-
scaffold_01	3000845	G	R	-	A	-	-	-
scaffold_01	3178726	A	-	-	G	-	-	-
scaffold_01	3232817	C	-	T	-	-	-	-
scaffold_01	3673453	G	-	-	-	T	-	-
scaffold_01	3698817	C	-	T	-	-	-	-
scaffold_01	3717894	A	R	-	G	-	-	-
scaffold_01	3795238	C	-	T	-	-	-	-
scaffold_01	3851481	C	-	-	T	-	-	-
scaffold_01	3942438	A	-	-	-	-	-	-
scaffold_01	4072299	C	-	-	T	-	-	-
scaffold_01	4109183	C	-	-	-	T	-	-
scaffold_01	4175862	C	-	T	-	-	-	-
scaffold_01	4226243	C	-	-	T	-	-	-
scaffold_01	4242684	T	-	C	-	-	-	-
scaffold_01	4260846	G	-	R	-	-	-	-
scaffold_01	4283527	C	-	T	-	-	-	-
scaffold_01	4349542	C	-	T	-	-	-	-
scaffold_01	4616488	G	-	A	-	-	-	-
scaffold_01	4689183	C	-	-	T	-	-	-
scaffold_01	4742997	G	-	A	-	-	-	-
scaffold_01	4899723	C	-	-	-	T	-	-
scaffold_01	4908759	C	-	-	-	T	-	-
scaffold_01	4970353	T	Y	-	C	-	-	-
scaffold_01	5070681	C	Y	-	T	-	-	-
scaffold_01	5104238	A	-	-	-	-	-	-
scaffold_01	5222094	C	Y	-	T	-	-	-
scaffold_01	5439549	G	-	A	-	-	-	-
scaffold_01	5449079	T	-	-	-	C	-	-
scaffold_01	5509846	C	-	T	-	-	-	-
scaffold_01	5569651	G	R	-	R	-	-	-
scaffold_01	5648393	C	-	T	-	-	-	-
scaffold_01	5796169	G	R	-	A	-	-	-
scaffold_01	5816574	C	Y	-	T	-	-	-
scaffold_01	5819255	G	R	-	A	-	-	-
scaffold_01	5856518	C	-	T	-	-	-	-
scaffold_01	6050124	G	-	A	R	A	A	-
scaffold_02	96	C	-	-	-	-	-	-
scaffold_02	110	A	-	-	-	-	-	G
scaffold_02	121	T	-	C	C	-	-	C
scaffold_02	253043	G	-	A	-	-	-	-
scaffold_02	258129	C	-	T	-	-	-	-
scaffold_02	426029	A	R	-	G	-	-	-
scaffold_02	460034	C	-	-	-	T	-	-
scaffold_02	467405	C	-	-	T	-	-	-
scaffold_02	512285	G	R	-	A	-	-	-
scaffold_02	620793	G	-	A	-	-	-	-
scaffold_02	727461	C	-	-	-	T	-	-
scaffold_02	842578	C	-	-	-	T	-	-
scaffold_02	922771	C	Y	-	T	-	-	-
scaffold_02	931265	T	-	C	-	-	-	-
scaffold_02	935618	G	-	-	-	-	-	-
scaffold_02	1003150	G	-	A	-	-	-	-
scaffold_02	1195992	T	-	C	-	-	-	-
scaffold_02	1332061	C	-	T	-	-	-	-
scaffold_02	1363548	G	-	A	-	-	-	-
scaffold_02	1473108	T	-	-	-	A	-	-
scaffold_02	1730550	C	-	T	-	-	-	-
scaffold_02	1733431	A	-	-	-	-	-	-
scaffold_02	1895430	G	-	A	-	-	-	-
scaffold_02	1992946	G	-	A	-	-	-	-
scaffold_02	2169858	A	-	-	-	-	W	-
scaffold_02	2182931	C	-	T	-	-	-	-
scaffold_02	2237929	G	-	A	-	-	-	-
scaffold_02	2353272	G	-	A	-	-	-	-
scaffold_02	2533223	G	R	-	A	-	-	-
scaffold_02	3048071	G	R	-	A	-	-	-
scaffold_02	3239395	T	Y	-	C	-	-	-
scaffold_02	3372803	C	Y	-	-	-	-	-
scaffold_02	3472161	C	-	S	-	-	-	-
scaffold_02	3472172	C	-	Y	-	-	-	-
scaffold_02	3599660	G	K	-	-	-	-	K
scaffold_02	3641256	G	-	-	-	-	R	-
scaffold_02	3888698	C	-	-	T	-	-	-
scaffold_02	4114412	T	-	C	-	-	-	-
scaffold_02	4141403	C	-	T	-	-	-	-
scaffold_02	4433585	C	-	-	-	T	-	-
scaffold_02	4546037	G	-	A	-	-	-	-
scaffold_02	4596694	G	-	A	-	-	-	-
scaffold_02	4611889	C	Y	-	T	-	-	-
scaffold_02	4660146	T	-	-	-	C	-	-
scaffold_02	4904234	G	-	-	S	-	-	-
scaffold_02	5009689	G	R	-	-	-	-	-
scaffold_03	129	C	-	-	-	-	-	-
scaffold_03	93908	C	-	T	-	-	-	-
scaffold_03	146101	G	-	A	-	-	-	-
scaffold_03	560196	C	-	T	-	-	-	-
scaffold_03	860529	G	-	A	-	-	-	-
scaffold_03	1080140	T	-	-	-	-	-	-
scaffold_03	1112479	A	-	-	-	-	G	-
scaffold_03	1271263	A	R	-	G	-	-	-
scaffold_03	1542285	T	-	-	-	C	-	-
scaffold_03	1550071	G	-	A	-	-	-	-
scaffold_03	1851291	C	-	-	-	T	-	-
scaffold_03	1920315	C	-	T	-	-	-	-
scaffold_03	2140181	G	R	-	A	-	-	-
scaffold_03	2141890	C	-	-	-	T	-	-
scaffold_03	2368376	T	-	C	-	-	-	-
scaffold_03	2397283	C	-	T	-	-	-	-
scaffold_03	2510644	G	-	A	-	-	-	-
scaffold_03	2748240	A	R	-	G	-	-	-
scaffold_03	2843613	C	-	T	-	-	-	-
scaffold_03	2862759	C	Y	-	T	-	-	-
scaffold_03	2955309	A	-	-	-	-	-	-
scaffold_03	3180539	T	Y	-	C	-	-	-
scaffold_03	3261840	C	-	T	-	-	-	-
scaffold_03	3621340	C	-	M	-	-	-	-
scaffold_03	3870981	G	-	-	-	-	-	-
scaffold_03	3889052	G	R	-	-	-	-	-
scaffold_03	3900038	G	-	A	-	-	-	-
scaffold_03	3923782	C	-	T	-	-	-	-
scaffold_03	4032389	C	-	T	-	-	-	-
scaffold_03	4057013	G	-	-	-	R	-	-
scaffold_03	4242409	G	-	-	-	A	-	-
scaffold_03	4243539	C	-	-	-	T	-	-
scaffold_03	4279396	G	-	-	-	A	-	-
scaffold_03	4386813	G	-	A	-	-	-	-
scaffold_03	4457752	C	-	-	-	T	-	-
scaffold_03	4689561	A	-	-	-	-	-	-
scaffold_03	4866164	T	-	-	-	-	-	-
scaffold_04	38	C	-	-	-	-	-	T
scaffold_04	28204	C	Y	-	T	-	-	-
scaffold_04	300247	T	-	-	A	-	-	-
scaffold_04	472476	G	-	A	-	-	-	-
scaffold_04	580831	T	-	-	-	C	-	-
scaffold_04	647221	G	-	-	-	A	-	-
scaffold_04	918092	T	-	W	-	W	W	-
scaffold_04	1339698	A	-	-	-	M	-	-
scaffold_04	1801282	G	-	-	-	-	-	-
scaffold_04	1983466	C	-	-	-	-	-	-
scaffold_04	2156484	C	-	T	-	-	-	-
scaffold_04	2217291	C	-	T	-	-	-	-
scaffold_04	2241276	C	-	T	-	-	-	-
scaffold_04	2327078	G	-	-	A	-	-	-
scaffold_04	2338791	G	-	A	-	-	-	-
scaffold_04	2401141	A	-	G	-	-	-	-
scaffold_04	2412466	A	-	M	-	-	-	-
scaffold_04	2444195	C	-	T	-	-	-	-
scaffold_04	2465882	G	-	-	A	-	-	-
scaffold_04	2516067	C	Y	-	T	-	-	-
scaffold_04	2538658	G	-	A	-	-	-	-
scaffold_04	2625838	C	-	-	-	-	-	-
scaffold_04	2993734	G	R	-	A	-	-	-
scaffold_04	2996337	C	-	T	-	-	-	-
scaffold_04	3085265	C	-	-	-	-	-	-
scaffold_04	3129532	G	-	-	-	-	-	-
scaffold_04	3300896	G	-	-	A	-	-	-
scaffold_04	3412120	C	-	T	-	-	-	-
scaffold_04	3497256	G	-	R	-	R	R	R
scaffold_04	3584804	T	-	-	-	Y	-	-
scaffold_04	3597815	G	-	-	-	A	-	-
scaffold_04	3754321	T	-	-	-	-	-	-
scaffold_04	3834272	G	-	A	-	-	-	-
scaffold_04	3905298	C	Y	-	-	-	-	-
scaffold_04	3964074	C	-	-	-	A	-	-
scaffold_04	4094862	C	Y	-	T	-	-	-
scaffold_04	4146588	C	-	-	-	T	-	-
scaffold_04	4189719	A	R	-	G	-	-	-
scaffold_05	141411	A	-	-	-	-	-	-
scaffold_05	159606	G	-	A	-	-	-	-
scaffold_05	179231	A	-	G	-	-	-	-
scaffold_05	439306	G	R	-	A	-	-	-
scaffold_05	535292	T	Y	-	C	-	-	-
scaffold_05	541005	G	R	-	A	-	-	-
scaffold_05	785985	C	-	-	-	T	-	-
scaffold_05	804970	A	-	T	-	-	-	-
scaffold_05	868872	C	-	T	-	-	-	-
scaffold_05	927215	G	-	A	-	-	-	-
scaffold_05	936105	C	-	T	-	-	-	-
scaffold_05	965605	G	-	A	-	-	-	-
scaffold_05	1081819	A	-	-	-	-	-	-
scaffold_05	1242023	C	-	T	-	-	-	-
scaffold_05	1381636	C	-	-	-	T	-	-
scaffold_05	1539619	T	-	C	-	-	-	-
scaffold_05	1564017	C	-	-	-	-	-	-
scaffold_05	1770031	G	-	A	-	-	-	-
scaffold_05	2072836	G	-	S	-	-	-	-
scaffold_05	2147324	G	R	-	A	-	-	-
scaffold_05	2149806	G	-	-	R	-	-	-
scaffold_05	2245854	G	-	-	-	-	-	R
scaffold_05	2248489	G	-	A	-	-	-	-
scaffold_05	2292156	G	-	A	-	-	-	-
scaffold_05	2316508	G	-	A	-	-	-	-
scaffold_05	2323512	G	R	-	A	-	-	-
scaffold_05	2493652	G	-	-	-	-	-	-
scaffold_05	2811852	A	R	-	G	-	-	-
scaffold_05	2850437	C	-	T	-	-	-	-
scaffold_05	2893384	C	-	-	-	T	-	-
scaffold_05	2914327	A	M	-	-	-	-	-
scaffold_05	2965192	G	-	-	-	-	R	-
scaffold_05	3083472	G	-	A	-	-	-	-
scaffold_05	3102779	T	-	-	-	C	-	-
scaffold_05	3153089	G	-	-	-	-	A	-
scaffold_05	3166808	C	-	T	-	-	-	-
scaffold_06	18619	G	-	A	-	-	-	-
scaffold_06	31453	C	-	T	-	-	-	-
scaffold_06	218062	C	-	-	-	T	-	-
scaffold_06	263869	G	-	A	-	-	-	-
scaffold_06	308080	C	Y	-	T	-	-	-
scaffold_06	389132	C	-	-	T	-	-	-
scaffold_06	392490	C	-	-	T	-	-	-
scaffold_06	405341	G	-	A	-	-	-	-
scaffold_06	465322	T	-	-	-	C	-	-
scaffold_06	719011	T	-	-	-	C	-	-
scaffold_06	798510	G	-	-	-	-	-	R
scaffold_06	835657	T	-	-	-	C	-	-
scaffold_06	1059011	G	-	A	-	-	-	-
scaffold_06	1276122	T	-	C	-	-	-	-
scaffold_06	1432070	T	-	-	-	C	-	-
scaffold_06	1486325	C	Y	Y	Y	Y	Y	Y
scaffold_06	1530160	C	S	-	-	S	-	-
scaffold_06	1604931	G	R	-	A	-	-	-
scaffold_06	1687533	G	-	A	-	-	-	-
scaffold_06	1706117	T	-	A	-	-	-	-
scaffold_06	1950730	G	-	-	-	-	R	-
scaffold_06	2087483	A	-	G	-	-	-	-
scaffold_06	2157144	G	-	A	-	-	-	-
scaffold_06	2187397	C	-	T	-	-	-	-
scaffold_06	2366334	T	-	-	-	G	-	-
scaffold_06	2406024	C	Y	-	T	-	-	-
scaffold_06	2517306	T	-	-	-	-	-	-
scaffold_06	2518977	T	-	-	C	-	-	-
scaffold_06	2698911	G	R	-	-	-	-	-
scaffold_06	2797394	T	-	-	C	-	-	-
scaffold_06	2906250	T	-	-	-	C	-	-
scaffold_06	2950032	G	-	-	-	-	-	-
scaffold_07	101989	C	-	T	-	-	-	-
scaffold_07	128088	C	Y	-	T	-	-	-
scaffold_07	130859	G	-	A	-	-	-	-
scaffold_07	174963	A	-	-	-	G	-	-
scaffold_07	295633	G	S	-	-	-	-	-
scaffold_07	408056	G	R	-	A	-	-	-
scaffold_07	475173	G	-	A	-	-	-	-
scaffold_07	514836	G	-	-	-	A	-	-
scaffold_07	526887	C	-	T	-	-	-	-
scaffold_07	721890	C	-	-	-	T	-	-
scaffold_07	748654	G	-	A	-	-	-	-
scaffold_07	885483	C	-	T	-	-	-	-
scaffold_07	889466	C	-	-	-	T	-	-
scaffold_07	1015120	G	-	A	-	-	-	-
scaffold_07	1528520	G	-	-	-	A	-	-
scaffold_07	1725739	T	-	-	-	A	-	-
scaffold_07	1841283	C	-	-	-	-	T	-
scaffold_07	2042891	C	-	-	-	-	T	-
scaffold_07	2095324	T	-	C	-	-	-	-
scaffold_07	2134543	A	-	-	-	G	-	-
scaffold_07	2177669	C	-	-	T	-	-	-
scaffold_07	2274668	C	-	-	T	-	-	-
scaffold_07	2332989	A	-	-	-	M	-	-
scaffold_07	2391117	G	-	A	-	-	-	-
scaffold_07	2396480	G	-	-	-	-	A	-
scaffold_07	2443177	A	R	-	G	-	-	-
scaffold_07	2452607	A	-	R	-	-	-	-
scaffold_07	2495336	G	-	A	-	-	-	-
scaffold_07	2521804	G	-	A	-	-	-	-
scaffold_07	2527440	C	-	-	T	-	-	-
scaffold_07	2542965	C	-	-	-	-	-	Y
scaffold_07	2662948	T	W	-	-	W	-	W
scaffold_07	2686198	T	-	-	-	W	-	-
scaffold_07	2727305	C	-	T	-	-	-	-
scaffold_07	2787049	T	-	-	-	Y	-	-
scaffold_07	2934238	T	-	Y	-	-	-	-
scaffold_07	3095535	C	-	-	-	S	-	-
scaffold_08	92	C	-	-	G	-	-	-
scaffold_08	176	C	-	-	-	A	-	-
scaffold_08	10091	C	-	T	-	-	-	-
scaffold_08	11769	G	-	-	-	-	-	-
scaffold_08	645750	C	-	T	-	-	-	-
scaffold_08	798977	G	R	-	A	-	-	-
scaffold_08	922938	C	-	T	-	-	-	-
scaffold_08	1129513	C	Y	-	T	-	-	-
scaffold_08	1291219	G	-	A	-	-	-	-
scaffold_08	1322667	C	-	T	-	-	-	-
scaffold_08	1324602	G	-	-	A	-	-	-
scaffold_08	1610606	A	-	G	-	-	-	-
scaffold_08	1685756	T	-	-	-	-	C	-
scaffold_08	1828638	C	-	-	-	T	-	-
scaffold_08	1875444	C	-	-	-	Y	-	-
scaffold_08	1915589	A	-	G	-	-	-	-
scaffold_08	1924944	G	-	A	-	-	-	-
scaffold_08	2024599	C	-	T	-	-	-	-
scaffold_08	2176489	G	-	-	-	-	-	-
scaffold_09	22489	C	Y	-	T	-	-	-
scaffold_09	127073	C	-	T	-	-	-	-
scaffold_09	348257	G	-	A	-	-	-	-
scaffold_09	750378	T	-	-	C	-	-	-
scaffold_09	869061	T	-	-	-	C	-	-
scaffold_09	965023	G	-	-	-	A	-	-
scaffold_09	1072375	A	-	-	-	G	-	-
scaffold_10	164617	A	-	-	-	G	-	-
scaffold_10	193666	T	-	C	-	-	-	-
scaffold_10	237457	A	-	-	-	-	R	-
scaffold_10	366293	C	-	T	-	-	-	-
scaffold_10	545005	C	-	-	-	T	-	-
scaffold_10	586865	T	-	-	-	C	-	-
scaffold_10	740823	C	-	T	-	-	-	-
scaffold_10	793408	C	-	T	-	-	-	-
scaffold_10	920867	C	-	-	T	-	-	-
scaffold_10	961525	C	-	-	-	-	Y	-
scaffold_10	965971	C	-	-	M	-	M	M
scaffold_11	121	C	-	-	-	-	-	Y
scaffold_11	131	A	-	W	-	-	W	W
scaffold_11	158	A	C	C	C	C	C	-
scaffold_11	23432	G	-	A	-	-	-	-
scaffold_11	143203	T	-	-	K	-	-	-
scaffold_11	210435	C	-	Y	-	-	-	-
scaffold_11	351676	A	R	-	G	-	-	-
scaffold_11	500622	C	Y	-	-	-	-	-
scaffold_11	579665	G	-	-	-	-	-	-
scaffold_11	585629	C	Y	-	T	-	-	-
scaffold_11	587149	C	-	T	-	-	-	-
scaffold_11	683800	T	-	Y	-	-	-	-
scaffold_11	849668	G	R	-	A	-	-	-
scaffold_11	926701	C	-	-	-	-	-	-
scaffold_11	926800	G	-	-	-	R	-	-
scaffold_11	926810	C	-	-	-	Y	-	-
scaffold_11	931749	T	Y	Y	-	Y	Y	Y
scaffold_11	931765	A	-	-	-	-	-	R
scaffold_12	75	C	-	T	-	-	-	-
scaffold_12	124583	G	-	-	-	A	-	-
scaffold_12	210592	C	-	-	-	T	-	-
scaffold_12	276858	G	-	-	A	-	-	-
scaffold_12	340178	T	-	-	C	-	C	-
scaffold_12	503158	C	-	-	-	T	-	-
scaffold_12	598833	G	-	A	-	-	-	-
scaffold_12	653553	G	-	-	-	-	-	S
scaffold_12	829904	A	-	R	-	-	-	-
scaffold_12	829942	G	R	-	-	-	-	-
scaffold_13	21463	G	-	-	A	-	-	-
scaffold_13	128654	G	-	-	-	A	-	-
scaffold_13	208163	A	G	-	-	G	G	-
scaffold_13	215045	T	Y	-	Y	-	-	-
scaffold_13	301773	C	-	T	-	-	-	-
scaffold_13	371556	G	-	A	-	-	-	-
scaffold_14	148080	A	-	-	R	R	R	-
scaffold_14	148104	T	-	-	-	-	W	-
scaffold_14	154073	G	-	-	-	K	K	-
scaffold_15	129	C	Y	-	-	A	-	-
scaffold_15	140	C	-	-	T	-	-	-
