# Supplementary material for: A new regulatory mechanism controlling carotenogenesis in the fungus Mucor circinelloides as a target to generate β-carotene over-producing strains by genetic engineering
Source: Microb Cell Fact. 2016 Jun 7;15:99. doi: 10.1186/s12934-016-0493-8 (PMC4897934; doi:10.1186/s12934-016-0493-8)
Supplement: Supplementary file 6 — 10.1186/s12934-016-0493-8 Indels identified in the genomes of carotenogenic mutants. [file 12934_2016_493_MOESM6_ESM.xlsx]

## Sheet: R7B
Ref id	Position	Ref allele	Novel allele	Coverage	Ref allele counts	Ref allele mean QV	Novel allele counts	Novel allele mean QV	Score	Scored as heterozygote
scaffold_01	2517	T	W	57	39	22	18	27	0	1
scaffold_01	2608	C	S	79	41	21	31	20	0	1
scaffold_01	2620	C	Y	80	43	20	32	21	0	1
scaffold_01	2701	C	M	54	39	22	12	28	0	1
scaffold_01	2707	A	R	51	35	21	15	24	0	1
scaffold_01	2771	T	Y	51	41	22	8	24	0.000496	1
scaffold_01	2778	C	Y	56	41	20	13	16	0	1
scaffold_01	2824	A	R	46	33	24	12	16	0	1
scaffold_01	2923	C	Y	54	42	23	11	25	0	1
scaffold_01	782600	T	W	68	31	18	29	23	0	1
scaffold_01	1615457	A	W	38	27	21	8	16	0	1
scaffold_01	2363634	C	Y	38	28	22	9	23	0	1
scaffold_01	2363739	T	Y	41	17	20	23	23	0	1
scaffold_01	2798055	T	Y	4	1	25	3	25	0.097099	1
scaffold_01	4007259	C	T	26	0	0	21	20	0	0
scaffold_01	4040424	T	W	63	31	26	31	24	0	1
scaffold_01	5423646	G	A	46	0	0	44	24	0	0
scaffold_01	5592627	T	K	56	38	23	15	25	0	1
scaffold_01	6050082	G	A	15	0	0	15	21	0	0
scaffold_02	477312	A	W	73	52	26	21	24	0	1
scaffold_02	477815	G	S	38	28	20	7	16	0	1
scaffold_02	477897	C	Y	51	41	22	10	29	0	1
scaffold_02	477915	A	R	38	26	22	11	22	0	1
scaffold_02	477918	C	M	36	29	22	7	24	0	1
scaffold_02	477971	G	R	103	76	26	24	27	0	1
scaffold_02	1886841	T	Y	19	13	17	6	22	0	1
scaffold_02	2404704	C	T	25	1	28	23	21	0	0
scaffold_02	2919466	C	T	48	0	0	48	25	0	0
scaffold_02	2980403	C	M	57	17	19	38	24	0	1
scaffold_03	173074	G	R	22	13	25	9	26	0	1
scaffold_03	1605634	G	R	27	19	26	8	19	0	1
scaffold_04	538767	G	A	21	0	0	21	24	0	0
scaffold_04	753888	G	S	28	12	17	14	13	0	1
scaffold_04	753895	A	R	59	17	21	42	19	0	1
scaffold_04	753908	T	C	166	32	23	134	24	1	0
scaffold_04	753945	T	Y	87	37	15	29	12	0	1
scaffold_04	1313833	G	R	14	8	18	6	20	0	1
scaffold_04	4128066	C	S	25	14	15	9	12	0	1
scaffold_05	141436	C	Y	30	21	11	4	8	0.097779	1
scaffold_05	578785	G	R	23	18	17	4	14	0.057365	1
scaffold_05	1271313	A	M	16	6	24	10	18	0	1
scaffold_05	2746512	G	S	17	12	19	4	19	0.001197	1
scaffold_05	3039555	G	A	60	0	0	58	24	0	0
scaffold_06	52	C	A	17	1	12	14	15	0	0
scaffold_06	801380	C	M	69	11	26	58	26	0	1
scaffold_06	1486339	G	R	70	55	26	12	22	0	1
scaffold_06	1762022	G	R	57	34	21	21	19	0	1
scaffold_06	2046164	T	K	23	18	23	4	18	0.059567	1
scaffold_06	2484077	A	R	15	5	24	7	22	0	1
scaffold_06	2888792	C	A	24	0	0	21	19	0	0
scaffold_07	226740	T	Y	26	22	22	4	25	0.07624	1
scaffold_07	2187875	C	T	35	0	0	33	21	0	0
scaffold_07	2662402	G	S	15	12	23	3	20	0.024025	1
scaffold_07	3095923	T	Y	30	17	18	12	24	0	1
scaffold_07	3095945	T	W	36	26	22	10	25	0	1
scaffold_07	3095951	G	R	42	32	24	9	19	0	1
scaffold_08	75	C	T	10	1	33	9	16	0.009437	0
scaffold_09	797906	G	C	107	18	23	86	23	1	0
scaffold_09	1057840	G	A	15	0	0	15	16	0	0
scaffold_10	590501	T	Y	47	16	19	28	18	0	1
scaffold_10	590526	T	Y	27	8	17	18	19	0	1
scaffold_10	590787	T	W	40	28	17	7	15	0.001258	1
scaffold_10	590805	A	R	50	39	20	7	19	0.01829	1
scaffold_10	962430	A	M	78	20	12	53	24	0	1
scaffold_11	152	C	Y	16	5	21	7	20	0	1
scaffold_11	224	C	Y	23	14	16	8	17	0	1
scaffold_11	230	T	Y	24	15	16	7	18	0	1
scaffold_11	326	C	M	8	4	30	4	23	0.000106	1
scaffold_11	349	A	R	14	7	27	7	23	0	1
scaffold_11	599712	A	G	37	0	0	35	21	0	0
scaffold_12	88	A	C	20	1	27	19	23	0	0
scaffold_12	340116	T	C	10	0	0	9	17	0	0
scaffold_12	340119	T	C	10	0	0	10	16	0	0
scaffold_14	147979	C	S	42	29	16	12	23	0	1
scaffold_14	148063	A	R	40	27	21	13	21	0	1
scaffold_15	142	A	G	24	0	0	18	13	0	0

## Sheet: MU206
Ref id	Position	Ref allele	Novel allele	Coverage	Ref allele counts	Ref allele mean QV	Novel allele counts	Novel allele mean QV	Score	Scored as heterozygote
scaffold_01	169	C	Y	13	8	24	4	20	0.001007	1
scaffold_01	2376	C	Y	57	46	16	9	12	0.031153	1
scaffold_01	2517	T	W	48	33	24	15	29	0	1
scaffold_01	2549	A	W	40	28	24	9	16	0	1
scaffold_01	2608	C	S	90	33	18	48	21	0	1
scaffold_01	2620	C	Y	76	37	20	38	23	0	1
scaffold_01	2701	C	M	38	25	24	11	29	0	1
scaffold_01	2707	A	R	38	24	22	14	22	0	1
scaffold_01	2732	T	Y	23	13	23	7	25	0	1
scaffold_01	2734	T	W	21	16	24	5	27	0.002759	1
scaffold_01	2739	G	S	22	17	17	5	27	0.001598	1
scaffold_01	2771	T	Y	44	29	23	10	22	0	1
scaffold_01	2778	C	Y	55	29	20	24	19	0	1
scaffold_01	2824	A	R	41	27	25	13	16	0	1
scaffold_01	2923	C	Y	76	40	22	36	26	0	1
scaffold_01	634149	G	R	38	28	22	8	17	0	1
scaffold_01	782504	T	Y	59	42	23	16	23	0	1
scaffold_01	782600	T	W	93	47	21	38	21	0	1
scaffold_01	1615457	A	W	52	35	23	14	23	0	1
scaffold_01	1615487	T	Y	50	36	21	10	15	0	1
scaffold_01	2353042	T	Y	58	46	19	9	23	0	1
scaffold_01	2353045	G	R	53	44	21	8	23	0.014366	1
scaffold_01	2363634	C	Y	45	26	23	19	21	0	1
scaffold_01	2363739	T	Y	66	21	24	40	26	0	1
scaffold_01	2588150	C	Y	53	38	20	8	20	0	1
scaffold_01	2598864	G	R	37	29	24	8	19	0	1
scaffold_01	2734563	C	Y	53	40	21	9	24	0	1
scaffold_01	3000845	G	R	61	38	22	19	23	0	1
scaffold_01	3717894	A	R	51	32	20	16	23	0	1
scaffold_01	4040424	T	W	51	34	26	17	23	0	1
scaffold_01	4970353	T	Y	68	51	22	16	21	0	1
scaffold_01	5070681	C	Y	50	39	20	11	22	0	1
scaffold_01	5222094	C	Y	49	36	20	10	25	0	1
scaffold_01	5569651	G	R	9	5	23	3	14	0.004354	1
scaffold_01	5592627	T	K	88	65	21	22	25	0	1
scaffold_01	5796169	G	R	58	47	23	11	23	0	1
scaffold_01	5816574	C	Y	55	35	23	19	26	0	1
scaffold_01	5819255	G	R	66	56	20	10	21	0	1
scaffold_01	6050082	G	A	26	0	0	24	23	0	0
scaffold_02	426029	A	R	63	39	25	20	22	0	1
scaffold_02	477312	A	W	109	78	23	30	27	0	1
scaffold_02	477897	C	Y	87	56	22	23	26	0	1
scaffold_02	477915	A	R	69	52	24	15	22	0	1
scaffold_02	512285	G	R	95	76	21	18	24	0	1
scaffold_02	922771	C	Y	41	32	18	9	22	0	1
scaffold_02	1886841	T	Y	28	18	19	9	21	0	1
scaffold_02	2404704	C	T	28	0	0	27	22	0	0
scaffold_02	2533223	G	R	72	60	22	11	24	0	1
scaffold_02	2919466	C	T	58	0	0	55	23	0	0
scaffold_02	2980403	C	M	101	26	12	68	25	0	1
scaffold_02	3048071	G	R	20	14	20	6	20	7.7e-05	1
scaffold_02	3239395	T	Y	45	30	22	11	22	0	1
scaffold_02	3372803	C	Y	57	12	26	44	24	0	1
scaffold_02	3599660	G	K	20	12	8	3	18	0.046084	1
scaffold_02	4611889	C	Y	44	37	23	7	12	0.01958	1
scaffold_02	5009689	G	R	8	4	16	3	13	0.010247	1
scaffold_03	173074	G	R	17	8	20	9	28	0	1
scaffold_03	1271263	A	R	68	55	21	10	15	0	1
scaffold_03	2140181	G	R	46	32	25	12	27	0	1
scaffold_03	2748240	A	R	64	52	22	11	28	0	1
scaffold_03	2862759	C	Y	58	38	24	19	24	0	1
scaffold_03	3180539	T	Y	43	24	13	14	20	0	1
scaffold_03	3889052	G	R	52	29	20	12	12	0	1
scaffold_04	28204	C	Y	39	33	22	6	28	0.006627	1
scaffold_04	538767	G	A	38	0	0	38	23	0	0
scaffold_04	753888	G	S	49	18	17	25	14	0	1
scaffold_04	753895	A	R	95	18	19	68	19	0	1
scaffold_04	753908	T	C	239	37	22	201	23	1	0
scaffold_04	1313833	G	R	28	19	23	9	22	0	1
scaffold_04	2516067	C	Y	38	26	21	11	24	0	1
scaffold_04	2993734	G	R	49	36	21	10	25	0	1
scaffold_04	3905298	C	Y	34	26	17	5	25	0.008058	1
scaffold_04	4094862	C	Y	16	13	21	3	20	0.042615	1
scaffold_04	4189719	A	R	32	25	22	7	27	0	1
scaffold_05	439306	G	R	33	26	24	5	23	0.020829	1
scaffold_05	535292	T	Y	60	50	25	9	23	0.000452	1
scaffold_05	541005	G	R	61	45	17	11	22	0	1
scaffold_05	2147324	G	R	65	43	22	18	26	0	1
scaffold_05	2323512	G	R	46	32	22	11	19	0	1
scaffold_05	2811852	A	R	57	45	20	10	23	0	1
scaffold_05	2914327	A	M	18	11	18	3	10	0.071873	1
scaffold_06	52	C	A	15	1	28	10	15	3.9e-05	0
scaffold_06	308080	C	Y	41	24	26	12	22	0	1
scaffold_06	801380	C	M	70	19	25	51	26	0	1
scaffold_06	1486325	C	Y	78	55	23	16	24	0	1
scaffold_06	1486339	G	R	74	57	26	17	22	0	1
scaffold_06	1530160	C	S	38	32	19	6	22	0.004048	1
scaffold_06	1604931	G	R	82	58	21	18	22	0	1
scaffold_06	1762022	G	R	62	43	20	17	19	0	1
scaffold_06	2406024	C	Y	28	23	19	5	28	0.000989	1
scaffold_06	2484077	A	R	16	7	18	4	16	0.00088	1
scaffold_06	2698911	G	R	72	56	20	11	21	0	1
scaffold_07	128088	C	Y	58	37	13	10	24	0	1
scaffold_07	295633	G	S	32	18	9	4	8	0.097154	1
scaffold_07	408056	G	R	44	31	17	9	22	0	1
scaffold_07	2187875	C	T	49	0	0	48	20	0	0
scaffold_07	2443177	A	R	65	46	20	19	23	0	1
scaffold_07	2662402	G	S	23	18	20	5	24	0.000438	1
scaffold_07	2662948	T	W	18	15	14	3	20	0.05146	1
scaffold_07	3095923	T	Y	46	35	19	9	15	0	1
scaffold_08	75	C	T	14	0	0	13	21	0	0
scaffold_08	798977	G	R	31	23	24	5	30	0.000814	1
scaffold_08	1129513	C	Y	59	46	23	10	26	0	1
scaffold_09	22489	C	Y	31	20	20	5	13	0.008805	1
scaffold_09	797906	G	C	159	23	25	131	23	0.99997	0
scaffold_09	1057840	G	A	24	0	0	21	15	0	0
scaffold_10	590501	T	Y	65	32	25	32	20	0	1
scaffold_10	590526	T	Y	29	17	18	12	22	0	1
scaffold_10	590787	T	W	51	32	18	12	22	0	1
scaffold_10	590805	A	R	72	50	19	12	19	0	1
scaffold_10	962430	A	M	101	23	17	71	23	0	1
scaffold_11	158	A	C	20	0	0	17	21	0	0
scaffold_11	224	C	Y	37	24	18	11	22	0	1
scaffold_11	230	T	Y	38	24	23	12	17	0	1
scaffold_11	349	A	R	16	8	26	8	22	0	1
scaffold_11	351676	A	R	54	35	18	10	25	0	1
scaffold_11	500622	C	Y	34	14	22	20	23	0	1
scaffold_11	585629	C	Y	65	50	26	14	25	0	1
scaffold_11	599712	A	G	33	0	0	29	18	0	0
scaffold_11	849668	G	R	61	51	22	9	24	0	1
scaffold_11	931749	T	Y	107	56	22	43	20	0	1
scaffold_12	88	A	C	34	0	0	32	23	0	0
scaffold_12	340116	T	C	12	0	0	11	17	0	0
scaffold_12	340119	T	C	12	0	0	12	15	0	0
scaffold_12	829942	G	R	109	86	14	17	20	0	1
scaffold_13	208163	A	G	9	0	0	6	18	0	0
scaffold_13	215045	T	Y	15	12	26	3	30	0.025443	1
scaffold_14	147979	C	S	50	40	18	10	21	0	1
scaffold_14	148063	A	R	44	30	23	14	20	0	1
scaffold_15	129	C	Y	20	6	22	14	26	2.4e-05	1
scaffold_15	142	A	G	23	0	0	18	16	0	0

## Sheet: MU216
Ref id	Position	Ref allele	Novel allele	Coverage	Ref allele counts	Ref allele mean QV	Novel allele counts	Novel allele mean QV	Score	Scored as heterozygote
scaffold_01	2517	T	W	48	38	23	9	29	0	1
scaffold_01	2608	C	S	67	34	21	28	21	0	1
scaffold_01	2620	C	Y	70	37	19	29	21	0	1
scaffold_01	2701	C	M	60	43	21	13	27	0	1
scaffold_01	2707	A	R	60	40	22	16	27	0	1
scaffold_01	2778	C	Y	59	40	21	11	16	0	1
scaffold_01	2824	A	R	60	42	23	16	17	0	1
scaffold_01	2923	C	Y	64	42	24	22	23	0	1
scaffold_01	275614	G	A	11	0	0	11	23	0	0
scaffold_01	342418	G	A	43	0	0	43	24	0	0
scaffold_01	782504	T	Y	28	16	22	11	23	0	1
scaffold_01	782600	T	W	83	33	21	44	21	0	1
scaffold_01	845157	C	T	20	0	0	20	19	0	0
scaffold_01	1033818	A	G	39	0	0	37	25	0	0
scaffold_01	1058612	T	Y	17	6	22	11	26	0	1
scaffold_01	1130090	T	C	35	0	0	32	19	0	0
scaffold_01	1615457	A	W	20	15	23	4	24	0.001047	1
scaffold_01	1622479	G	A	32	2	10	30	24	0	0
scaffold_01	2088514	C	T	35	0	0	33	23	0	0
scaffold_01	2353042	T	Y	37	28	18	7	17	0.002262	1
scaffold_01	2353045	G	R	37	30	22	7	22	0.000608	1
scaffold_01	2363634	C	Y	27	14	22	11	18	0	1
scaffold_01	2363739	T	Y	66	24	24	39	23	0	1
scaffold_01	2605556	C	T	19	0	0	19	18	0	0
scaffold_01	2638954	G	A	22	0	0	20	20	0	0
scaffold_01	2729753	C	T	45	0	0	45	20	0	0
scaffold_01	3232817	C	T	26	0	0	26	25	0	0
scaffold_01	3698817	C	T	18	0	0	16	19	0	0
scaffold_01	3795238	C	T	42	2	12	39	21	0	0
scaffold_01	4040424	T	W	47	26	24	21	24	0	1
scaffold_01	4175862	C	T	31	1	7	27	20	0	0
scaffold_01	4242684	T	C	32	0	0	31	20	0	0
scaffold_01	4260846	G	R	39	26	17	5	8	0.094224	1
scaffold_01	4283527	C	T	27	1	6	24	14	0	0
scaffold_01	4349542	C	T	44	0	0	44	22	0	0
scaffold_01	4616488	G	A	15	0	0	14	14	0	0
scaffold_01	4742997	G	A	31	0	0	31	22	0	0
scaffold_01	5439549	G	A	24	0	0	23	22	0	0
scaffold_01	5509846	C	T	49	0	0	47	23	0	0
scaffold_01	5592627	T	K	44	30	19	12	23	0	1
scaffold_01	5648393	C	T	36	0	0	36	27	0	0
scaffold_01	5856518	C	T	33	0	0	31	20	0	0
scaffold_01	6050082	G	A	19	0	0	17	21	0	0
scaffold_01	6050124	G	A	12	0	0	10	20	0	0
scaffold_02	121	T	C	27	0	0	27	22	0	0
scaffold_02	253043	G	A	28	0	0	28	24	0	0
scaffold_02	258129	C	T	39	0	0	37	22	0	0
scaffold_02	477312	A	W	51	37	25	12	24	0	1
scaffold_02	477815	G	S	37	27	23	6	10	0.018243	1
scaffold_02	477897	C	Y	57	38	22	18	26	0	1
scaffold_02	477915	A	R	38	22	20	15	21	0	1
scaffold_02	477918	C	M	37	26	22	10	23	0	1
scaffold_02	620793	G	A	30	0	0	26	17	0	0
scaffold_02	931265	T	C	28	0	0	27	25	0	0
scaffold_02	1003150	G	A	14	0	0	13	11	0	0
scaffold_02	1195992	T	C	7	0	0	7	12	0	0
scaffold_02	1332061	C	T	31	0	0	30	16	0	0
scaffold_02	1363548	G	A	25	0	0	24	19	0	0
scaffold_02	1730550	C	T	15	0	0	14	18	0	0
scaffold_02	1886841	T	Y	14	9	20	5	19	0.00023	1
scaffold_02	1895430	G	A	28	0	0	28	24	0	0
scaffold_02	1992946	G	A	28	4	28	24	19	0.679681	0
scaffold_02	2182931	C	T	17	0	0	17	20	0	0
scaffold_02	2237929	G	A	8	0	0	8	24	0	0
scaffold_02	2353272	G	A	18	0	0	18	24	0	0
scaffold_02	2404704	C	T	21	0	0	21	18	0	0
scaffold_02	2919466	C	T	33	0	0	33	25	0	0
scaffold_02	2980403	C	A	72	19	13	51	24	1	0
scaffold_02	3472161	C	S	31	19	13	5	9	0.031297	1
scaffold_02	3472172	C	Y	31	19	19	6	12	0.002485	1
scaffold_02	4114412	T	C	25	0	0	23	22	0	0
scaffold_02	4141403	C	T	27	0	0	27	23	0	0
scaffold_02	4546037	G	A	26	0	0	26	19	0	0
scaffold_02	4596694	G	A	19	2	17	17	22	0	0
scaffold_03	93908	C	T	43	1	16	41	20	0	0
scaffold_03	146101	G	A	33	0	0	30	22	0	0
scaffold_03	173074	G	R	12	5	28	7	25	0	1
scaffold_03	560196	C	T	7	0	0	6	22	0	0
scaffold_03	860529	G	A	15	0	0	15	24	0	0
scaffold_03	1550071	G	A	29	0	0	25	20	0	0
scaffold_03	1605634	G	R	26	17	24	9	24	0	1
scaffold_03	1920315	C	T	27	0	0	26	19	0	0
scaffold_03	2368376	T	C	23	1	4	21	19	0	0
scaffold_03	2397283	C	T	33	0	0	30	20	0	0
scaffold_03	2510644	G	A	17	0	0	16	26	0	0
scaffold_03	2843613	C	T	30	0	0	25	21	0	0
scaffold_03	3261840	C	T	21	0	0	19	17	0	0
scaffold_03	3621340	C	M	23	11	10	5	8	0.004523	1
scaffold_03	3900038	G	A	14	0	0	14	23	0	0
scaffold_03	3923782	C	T	33	1	28	29	24	0	0
scaffold_03	4032389	C	T	29	0	0	28	19	0	0
scaffold_03	4386813	G	A	18	0	0	18	18	0	0
scaffold_04	472476	G	A	37	0	0	37	25	0	0
scaffold_04	538767	G	A	27	0	0	27	22	0	0
scaffold_04	753888	G	S	33	17	19	16	11	0	1
scaffold_04	753895	A	R	62	20	21	38	19	0	1
scaffold_04	753908	T	C	181	39	22	141	24	1	0
scaffold_04	753945	T	Y	62	30	17	30	18	0	1
scaffold_04	918092	T	W	46	36	25	10	28	0	1
scaffold_04	1313833	G	R	28	22	22	5	25	0.001123	1
scaffold_04	2156484	C	T	49	1	8	46	20	0	0
scaffold_04	2217291	C	T	19	0	0	18	21	0	0
scaffold_04	2241276	C	T	17	0	0	17	26	0	0
scaffold_04	2338791	G	A	33	0	0	33	26	0	0
scaffold_04	2401141	A	G	38	1	28	35	24	0	0
scaffold_04	2412466	A	M	23	10	12	6	9	0	1
scaffold_04	2444195	C	T	22	0	0	21	23	0	0
scaffold_04	2538658	G	A	29	0	0	29	24	0	0
scaffold_04	2996337	C	T	45	0	0	45	26	0	0
scaffold_04	3412120	C	T	27	0	0	27	23	0	0
scaffold_04	3497256	G	R	63	42	18	17	15	0	1
scaffold_04	3834272	G	A	31	0	0	31	25	0	0
scaffold_05	159606	G	A	31	0	0	30	27	0	0
scaffold_05	179231	A	G	43	1	12	41	21	0	0
scaffold_05	578785	G	R	16	11	17	3	13	0.056649	1
scaffold_05	804970	A	T	28	0	0	27	15	0	0
scaffold_05	868872	C	T	18	0	0	16	18	0	0
scaffold_05	927215	G	A	26	1	18	25	21	0	0
scaffold_05	936105	C	T	29	0	0	29	19	0	0
scaffold_05	965605	G	A	36	0	0	34	20	0	0
scaffold_05	1242023	C	T	34	0	0	34	26	0	0
scaffold_05	1539619	T	C	38	0	0	38	23	0	0
scaffold_05	1770031	G	A	25	0	0	25	25	0	0
scaffold_05	2072836	G	S	10	6	14	3	18	0.024426	1
scaffold_05	2248489	G	A	23	1	5	19	20	0	0
scaffold_05	2292156	G	A	6	0	0	4	13	1.5e-05	0
scaffold_05	2316508	G	A	19	0	0	18	20	0	0
scaffold_05	2850437	C	T	33	0	0	33	28	0	0
scaffold_05	3083472	G	A	31	0	0	28	23	0	0
scaffold_05	3166808	C	T	24	0	0	23	21	0	0
scaffold_06	52	C	A	28	0	0	27	13	0	0
scaffold_06	18619	G	A	27	0	0	25	22	0	0
scaffold_06	31453	C	T	23	0	0	23	20	0	0
scaffold_06	263869	G	A	44	0	0	36	21	0	0
scaffold_06	405341	G	A	40	2	10	37	21	0	0
scaffold_06	801380	C	M	53	10	26	43	26	0	1
scaffold_06	1059011	G	A	30	0	0	29	21	0	0
scaffold_06	1276122	T	C	29	0	0	29	27	0	0
scaffold_06	1486325	C	Y	58	38	21	15	23	0	1
scaffold_06	1486339	G	R	50	33	24	17	26	0	1
scaffold_06	1687533	G	A	16	0	0	16	21	0	0
scaffold_06	1706117	T	A	32	0	0	32	26	0	0
scaffold_06	1762022	G	R	46	26	18	16	22	0	1
scaffold_06	2087483	A	G	22	0	0	22	14	0	0
scaffold_06	2157144	G	A	23	0	0	22	17	0	0
scaffold_06	2187397	C	T	44	0	0	41	21	0	0
scaffold_06	2484077	A	R	21	10	19	7	21	0	1
scaffold_07	101989	C	T	26	0	0	26	22	0	0
scaffold_07	130859	G	A	23	0	0	23	24	0	0
scaffold_07	475173	G	A	31	0	0	30	21	0	0
scaffold_07	526887	C	T	27	0	0	26	19	0	0
scaffold_07	748654	G	A	38	0	0	37	23	0	0
scaffold_07	885483	C	T	25	0	0	23	22	0	0
scaffold_07	1015120	G	A	27	0	0	26	22	0	0
scaffold_07	2095324	T	C	38	0	0	35	20	0	0
scaffold_07	2187875	C	T	32	0	0	32	20	0	0
scaffold_07	2391117	G	A	41	0	0	40	23	0	0
scaffold_07	2452607	A	R	35	21	13	7	20	0	1
scaffold_07	2495336	G	A	32	0	0	32	20	0	0
scaffold_07	2521804	G	A	34	0	0	34	26	0	0
scaffold_07	2727305	C	T	28	0	0	27	22	0	0
scaffold_07	2934238	T	Y	9	5	19	3	27	0.005786	1
scaffold_07	3095923	T	Y	52	25	16	20	23	0	1
scaffold_07	3095951	G	R	65	42	21	22	15	0	1
scaffold_08	75	C	T	22	0	0	16	17	0	0
scaffold_08	10091	C	T	32	2	18	29	20	0	0
scaffold_08	645750	C	T	22	0	0	21	23	0	0
scaffold_08	922938	C	T	40	2	29	38	20	0	0
scaffold_08	1291219	G	A	22	0	0	19	20	0	0
scaffold_08	1322667	C	T	37	0	0	37	18	0	0
scaffold_08	1610606	A	G	29	0	0	26	12	0	0
scaffold_08	1915589	A	G	29	1	4	26	22	0	0
scaffold_08	1924944	G	A	31	0	0	30	23	0	0
scaffold_08	2024599	C	T	34	1	20	33	22	0	0
scaffold_09	127073	C	T	41	0	0	41	27	0	0
scaffold_09	348257	G	A	14	0	0	11	17	0	0
scaffold_09	797906	G	C	101	24	25	74	23	1	0
scaffold_09	1057840	G	A	21	0	0	20	15	0	0
scaffold_10	193666	T	C	25	1	15	22	24	0	0
scaffold_10	366293	C	T	16	0	0	15	22	0	0
scaffold_10	590501	T	Y	61	36	18	21	18	0	1
scaffold_10	740823	C	T	28	0	0	28	26	0	0
scaffold_10	793408	C	T	21	1	11	19	21	0	0
scaffold_10	962430	A	M	75	12	17	59	21	0	1
scaffold_11	131	A	W	27	16	23	10	27	0	1
scaffold_11	158	A	C	23	0	0	16	24	0	0
scaffold_11	224	C	Y	30	16	18	13	21	0	1
scaffold_11	230	T	Y	27	14	24	13	17	0	1
scaffold_11	326	C	M	14	10	23	4	21	0.001446	1
scaffold_11	349	A	R	29	22	25	7	25	0	1
scaffold_11	23432	G	A	35	1	18	31	20	0	0
scaffold_11	210435	C	Y	21	17	21	3	19	0.095829	1
scaffold_11	587149	C	T	26	0	0	24	21	0	0
scaffold_11	599712	A	G	17	0	0	15	19	0	0
scaffold_11	683800	T	Y	25	17	10	3	13	0.097001	1
scaffold_11	931749	T	Y	70	32	22	33	22	0	1
scaffold_12	75	C	T	7	1	17	6	17	0.200162	0
scaffold_12	88	A	C	16	0	0	16	23	0	0
scaffold_12	598833	G	A	32	0	0	30	21	0	0
scaffold_12	829904	A	R	53	35	15	15	20	0	1
scaffold_13	301773	C	T	28	0	0	28	21	0	0
scaffold_13	371556	G	A	46	0	0	45	21	0	0
scaffold_14	147979	C	S	24	18	21	6	14	0.000183	1
scaffold_15	142	A	G	21	0	0	17	14	0	0

## Sheet: MU217
Ref id	Position	Ref allele	Novel allele	Coverage	Ref allele counts	Ref allele mean QV	Novel allele counts	Novel allele mean QV	Score	Scored as heterozygote
scaffold_01	169	C	T	20	2	17	17	20	0	0
scaffold_01	2549	A	W	60	47	21	9	18	0	1
scaffold_01	2608	C	S	98	49	23	37	22	0	1
scaffold_01	2620	C	Y	102	54	19	42	21	0	1
scaffold_01	2701	C	M	83	50	22	28	26	0	1
scaffold_01	2707	A	R	81	48	21	30	26	0	1
scaffold_01	2732	T	Y	40	30	24	6	29	0.006246	1
scaffold_01	2778	C	Y	78	56	22	20	20	0	1
scaffold_01	2824	A	R	76	52	25	23	18	0	1
scaffold_01	2923	C	Y	115	73	24	42	27	0	1
scaffold_01	634149	G	A	45	2	18	43	24	0	0
scaffold_01	782504	T	Y	43	30	24	11	24	0	1
scaffold_01	782600	T	W	88	43	19	29	24	0	1
scaffold_01	1615457	A	W	58	41	23	16	16	0	1
scaffold_01	2353042	T	Y	68	53	19	12	14	0	1
scaffold_01	2353045	G	R	65	52	23	13	24	0	1
scaffold_01	2363634	C	Y	56	38	21	15	24	0	1
scaffold_01	2588150	C	T	48	0	0	38	21	0	0
scaffold_01	2598864	G	A	17	0	0	16	23	0	0
scaffold_01	2676678	C	T	41	0	0	36	19	0	0
scaffold_01	2734563	C	T	53	0	0	51	20	0	0
scaffold_01	3000845	G	A	53	1	7	51	22	0	0
scaffold_01	3178726	A	G	17	1	5	16	21	0	0
scaffold_01	3717894	A	G	48	1	23	46	22	0	0
scaffold_01	3851481	C	T	49	0	0	45	13	0	0
scaffold_01	4040424	T	W	81	49	22	32	26	0	1
scaffold_01	4072299	C	T	51	1	10	47	21	0	0
scaffold_01	4226243	C	T	59	0	0	51	22	0	0
scaffold_01	4689183	C	T	17	0	0	13	22	0	0
scaffold_01	4970353	T	C	54	0	0	54	21	0	0
scaffold_01	5070681	C	T	52	0	0	51	22	0	0
scaffold_01	5222094	C	T	62	0	0	61	22	0	0
scaffold_01	5569651	G	R	8	3	16	3	14	0.005482	1
scaffold_01	5592627	T	K	67	45	22	15	21	0	1
scaffold_01	5796169	G	A	66	0	0	66	23	0	0
scaffold_01	5816574	C	T	44	0	0	44	23	0	0
scaffold_01	5819255	G	A	36	0	0	35	22	0	0
scaffold_01	6050082	G	A	32	0	0	31	18	0	0
scaffold_01	6050124	G	R	13	2	17	8	21	0.094563	1
scaffold_02	121	T	C	29	0	0	29	16	0	0
scaffold_02	426029	A	G	36	0	0	34	20	0	0
scaffold_02	467405	C	T	55	0	0	51	19	0	0
scaffold_02	477312	A	W	76	57	25	19	24	0	1
scaffold_02	477815	G	S	63	45	19	14	16	0	1
scaffold_02	477897	C	Y	55	37	19	12	24	0	1
scaffold_02	477915	A	R	47	39	22	8	21	0.000709	1
scaffold_02	512285	G	A	74	0	0	71	24	0	0
scaffold_02	922771	C	T	31	0	0	31	21	0	0
scaffold_02	2404704	C	T	50	0	0	49	21	0	0
scaffold_02	2533223	G	A	44	0	0	44	22	0	0
scaffold_02	2919466	C	T	72	0	0	71	25	0	0
scaffold_02	2980403	C	M	98	27	13	68	23	0	1
scaffold_02	3048071	G	A	39	0	0	39	20	0	0
scaffold_02	3239395	T	C	41	0	0	38	21	0	0
scaffold_02	3888698	C	T	29	0	0	27	17	0	0
scaffold_02	4611889	C	T	37	0	0	31	21	0	0
scaffold_02	4904234	G	S	19	13	14	3	11	0.086084	1
scaffold_03	173074	G	R	23	14	26	9	27	0	1
scaffold_03	1271263	A	G	52	0	0	48	20	0	0
scaffold_03	1605634	G	R	36	30	23	6	21	0.003984	1
scaffold_03	2140181	G	A	57	0	0	54	23	0	0
scaffold_03	2748240	A	G	58	1	9	57	25	0	0
scaffold_03	2862759	C	T	44	2	24	42	25	0	0
scaffold_03	3180539	T	C	45	1	17	43	19	0	0
scaffold_04	28204	C	T	40	0	0	39	24	0	0
scaffold_04	300247	T	A	9	0	0	9	21	0	0
scaffold_04	538767	G	A	36	0	0	35	22	0	0
scaffold_04	753895	A	G	129	28	22	93	20	1	0
scaffold_04	753908	T	C	281	51	21	225	23	1	0
scaffold_04	753945	T	Y	112	55	17	42	11	0	1
scaffold_04	2327078	G	A	49	0	0	47	22	0	0
scaffold_04	2465882	G	A	57	0	0	55	21	0	0
scaffold_04	2516067	C	T	61	0	0	57	22	0	0
scaffold_04	2993734	G	A	41	0	0	38	22	0	0
scaffold_04	3300896	G	A	30	0	0	28	17	0	0
scaffold_04	4094862	C	T	16	0	0	16	22	0	0
scaffold_04	4128066	C	S	25	16	15	6	15	0.000403	1
scaffold_04	4189719	A	G	67	0	0	65	21	0	0
scaffold_05	439306	G	A	29	0	0	29	25	0	0
scaffold_05	535292	T	C	64	1	18	61	25	0	0
scaffold_05	541005	G	A	44	0	0	44	23	0	0
scaffold_05	1271313	A	M	47	11	23	36	19	0	1
scaffold_05	2147324	G	A	67	2	13	65	24	0	0
scaffold_05	2149806	G	R	33	18	9	7	9	0	1
scaffold_05	2323512	G	A	37	0	0	35	20	0	0
scaffold_05	2746512	G	S	10	6	9	4	20	0.000477	1
scaffold_05	2811852	A	G	65	0	0	64	22	0	0
scaffold_06	52	C	A	17	0	0	16	24	0	0
scaffold_06	308080	C	T	50	0	0	49	22	0	0
scaffold_06	389132	C	T	35	1	29	32	16	0	0
scaffold_06	392490	C	T	36	0	0	30	20	0	0
scaffold_06	801380	C	M	92	22	25	69	28	0	1
scaffold_06	1486325	C	Y	77	51	19	23	25	0	1
scaffold_06	1486339	G	R	73	49	25	24	26	0	1
scaffold_06	1604931	G	A	59	0	0	57	22	0	0
scaffold_06	1762022	G	R	64	45	21	18	19	0	1
scaffold_06	2406024	C	T	34	0	0	34	22	0	0
scaffold_06	2484077	A	R	18	13	21	3	22	0.040332	1
scaffold_06	2518977	T	C	44	0	0	44	24	0	0
scaffold_06	2797394	T	C	41	0	0	40	27	0	0
scaffold_07	128088	C	T	42	0	0	39	21	0	0
scaffold_07	408056	G	A	46	0	0	45	21	0	0
scaffold_07	2177669	C	T	36	1	20	35	26	0	0
scaffold_07	2187875	C	T	58	0	0	58	20	0	0
scaffold_07	2274668	C	T	48	0	0	37	18	0	0
scaffold_07	2443177	A	G	51	0	0	50	23	0	0
scaffold_07	2527440	C	T	23	0	0	21	14	0	0
scaffold_07	2662402	G	S	28	21	21	6	25	0	1
scaffold_07	3095923	T	Y	52	29	19	18	20	0	1
scaffold_07	3095945	T	W	67	51	21	14	23	0	1
scaffold_07	3095951	G	R	71	58	23	11	14	0	1
scaffold_08	92	C	G	20	0	0	17	13	0	0
scaffold_08	798977	G	A	40	0	0	38	23	0	0
scaffold_08	1129513	C	T	47	0	0	47	25	0	0
scaffold_08	1324602	G	A	18	0	0	17	24	0	0
scaffold_09	22489	C	T	44	1	14	30	19	0	0
scaffold_09	750378	T	C	37	0	0	35	23	0	0
scaffold_09	797906	G	C	183	37	24	144	23	1	0
scaffold_09	1057840	G	A	35	0	0	30	16	0	0
scaffold_10	590501	T	Y	80	37	23	37	21	0	1
scaffold_10	590787	T	W	50	31	17	15	19	0	1
scaffold_10	590805	A	R	74	44	21	18	17	0	1
scaffold_10	920867	C	T	22	0	0	18	24	0	0
scaffold_10	965971	C	M	40	25	20	14	23	0	1
scaffold_11	158	A	C	42	0	0	36	24	0	0
scaffold_11	224	C	Y	36	20	22	11	21	0	1
scaffold_11	230	T	Y	36	19	24	15	13	0	1
scaffold_11	143203	T	K	24	16	18	5	20	0.000275	1
scaffold_11	351676	A	G	41	0	0	41	23	0	0
scaffold_11	585629	C	T	75	0	0	74	25	0	0
scaffold_11	599712	A	G	36	0	0	33	19	0	0
scaffold_11	849668	G	A	46	0	0	45	22	0	0
scaffold_12	88	A	C	39	0	0	34	26	0	0
scaffold_12	276858	G	A	36	0	0	35	25	0	0
scaffold_12	340116	T	C	16	0	0	16	13	0	0
scaffold_12	340119	T	C	16	0	0	16	16	0	0
scaffold_12	340178	T	C	16	0	0	16	15	0	0
scaffold_13	21463	G	A	36	0	0	36	22	0	0
scaffold_13	215045	T	Y	18	15	24	3	20	0.075377	1
scaffold_14	147979	C	S	43	29	20	11	19	0	1
scaffold_14	148063	A	R	47	28	24	18	16	0	1
scaffold_14	148080	A	R	34	17	19	17	22	0	1
scaffold_15	140	C	T	14	0	0	13	23	0	0
scaffold_15	142	A	G	14	0	0	11	12	0	0

## Sheet: MU218
Ref id	Position	Ref allele	Novel allele	Coverage	Ref allele counts	Ref allele mean QV	Novel allele counts	Novel allele mean QV	Score	Scored as heterozygote
scaffold_01	2459	T	Y	47	38	23	9	21	0	1
scaffold_01	2620	C	Y	87	50	18	36	24	0	1
scaffold_01	2701	C	M	56	34	22	17	24	0	1
scaffold_01	2707	A	R	55	35	23	19	22	0	1
scaffold_01	2771	T	Y	35	25	24	10	24	0	1
scaffold_01	2778	C	Y	39	26	21	11	18	0	1
scaffold_01	2824	A	R	64	50	24	13	16	0	1
scaffold_01	2846	G	R	38	31	24	6	26	0.000472	1
scaffold_01	2923	C	Y	78	49	25	28	26	0	1
scaffold_01	782504	T	Y	41	32	22	9	19	0	1
scaffold_01	859141	G	A	15	1	32	13	18	0	0
scaffold_01	894446	G	A	8	1	8	6	22	0.024751	0
scaffold_01	1190571	G	A	54	1	4	51	25	0	0
scaffold_01	1615457	A	W	35	25	24	9	22	0	1
scaffold_01	1941863	C	Y	25	16	18	3	21	0.074069	1
scaffold_01	2353042	T	Y	46	30	17	14	24	0	1
scaffold_01	2353045	G	R	46	31	18	13	24	0	1
scaffold_01	2363634	C	Y	31	20	23	10	23	0	1
scaffold_01	2658773	T	Y	30	25	25	5	15	0.058828	1
scaffold_01	2804337	T	C	50	0	0	49	23	0	0
scaffold_01	3673453	G	T	36	0	0	33	20	0	0
scaffold_01	4109183	C	T	34	0	0	33	24	0	0
scaffold_01	4899723	C	T	23	0	0	23	25	0	0
scaffold_01	4908759	C	T	33	3	19	29	27	0	0
scaffold_01	5449079	T	C	44	0	0	43	21	0	0
scaffold_01	5592627	T	K	52	36	20	14	26	0	1
scaffold_01	6050082	G	A	23	0	0	18	21	0	0
scaffold_01	6050124	G	A	8	0	0	7	24	0	0
scaffold_02	460034	C	T	33	1	24	31	19	0	0
scaffold_02	477312	A	W	58	42	26	15	28	0	1
scaffold_02	477815	G	S	36	27	22	6	15	0.009083	1
scaffold_02	477897	C	Y	55	39	21	13	26	0	1
scaffold_02	477915	A	R	44	35	24	9	19	0	1
scaffold_02	477971	G	R	89	63	22	22	25	0	1
scaffold_02	727461	C	T	25	0	0	25	24	0	0
scaffold_02	842578	C	T	26	0	0	24	16	0	0
scaffold_02	1473108	T	A	28	1	22	25	18	0	0
scaffold_02	1886841	T	Y	19	9	18	5	20	0	1
scaffold_02	2404704	C	T	20	1	23	19	15	0	0
scaffold_02	2919466	C	T	35	0	0	33	25	0	0
scaffold_02	2980403	C	M	77	17	16	56	25	0	1
scaffold_02	4433585	C	T	22	0	0	21	23	0	0
scaffold_02	4660146	T	C	43	0	0	32	16	0	0
scaffold_03	173074	G	R	16	9	24	7	24	0	1
scaffold_03	1542285	T	C	40	1	7	39	24	0	0
scaffold_03	1851291	C	T	29	2	7	20	19	0	0
scaffold_03	2141890	C	T	25	0	0	24	20	0	0
scaffold_03	4057013	G	R	30	20	19	8	22	0	1
scaffold_03	4242409	G	A	31	0	0	31	26	0	0
scaffold_03	4243539	C	T	20	0	0	17	15	0	0
scaffold_03	4279396	G	A	23	0	0	23	24	0	0
scaffold_03	4457752	C	T	34	0	0	34	22	0	0
scaffold_04	538767	G	A	19	0	0	18	25	0	0
scaffold_04	580831	T	C	50	1	23	47	20	0	0
scaffold_04	647221	G	A	24	1	4	21	15	0	0
scaffold_04	753888	G	S	50	24	17	18	17	0	1
scaffold_04	753895	A	R	83	28	19	50	20	0	1
scaffold_04	753908	T	C	191	45	22	144	24	1	0
scaffold_04	918092	T	W	55	44	26	11	28	0	1
scaffold_04	1339698	A	M	37	24	20	6	11	0.03329	1
scaffold_04	3497256	G	R	56	38	20	16	16	0	1
scaffold_04	3584804	T	Y	11	8	10	3	19	0.009312	1
scaffold_04	3597815	G	A	34	0	0	32	24	0	0
scaffold_04	3964074	C	A	23	0	0	23	23	0	0
scaffold_04	4146588	C	T	45	0	0	44	18	0	0
scaffold_05	578785	G	R	24	18	20	5	13	0.00919	1
scaffold_05	785985	C	T	31	1	12	29	22	0	0
scaffold_05	1271313	A	M	33	19	21	14	18	0	1
scaffold_05	1381636	C	T	36	0	0	36	24	0	0
scaffold_05	2893384	C	T	28	0	0	27	23	0	0
scaffold_05	3102779	T	C	30	0	0	26	17	0	0
scaffold_06	52	C	A	15	0	0	14	20	0	0
scaffold_06	218062	C	T	38	0	0	35	22	0	0
scaffold_06	465322	T	C	26	0	0	24	16	0	0
scaffold_06	719011	T	C	23	0	0	20	24	0	0
scaffold_06	801380	C	M	62	18	23	44	26	0	1
scaffold_06	835657	T	C	32	0	0	32	25	0	0
scaffold_06	1432070	T	C	22	0	0	22	25	0	0
scaffold_06	1486325	C	Y	57	44	23	12	23	0	1
scaffold_06	1486339	G	R	52	36	26	16	24	0	1
scaffold_06	1530160	C	S	44	34	19	10	29	0	1
scaffold_06	1762022	G	R	48	39	21	8	21	0	1
scaffold_06	2366334	T	G	37	0	0	37	23	0	0
scaffold_06	2906250	T	C	8	0	0	8	21	0	0
scaffold_07	174963	A	G	26	0	0	25	20	0	0
scaffold_07	226740	T	Y	25	20	21	5	25	0.006742	1
scaffold_07	514836	G	A	20	0	0	20	17	0	0
scaffold_07	721890	C	T	41	0	0	40	26	0	0
scaffold_07	889466	C	T	33	0	0	31	23	0	0
scaffold_07	1528520	G	A	13	1	16	11	24	0	0
scaffold_07	1725739	T	A	5	0	0	5	30	0	0
scaffold_07	2134543	A	G	30	0	0	30	23	0	0
scaffold_07	2187875	C	T	37	0	0	37	23	0	0
scaffold_07	2332989	A	M	17	14	14	3	28	0.038605	1
scaffold_07	2662402	G	S	20	14	22	6	25	0	1
scaffold_07	2662948	T	W	21	10	15	5	18	0	1
scaffold_07	2686198	T	W	10	6	16	4	25	0.000504	1
scaffold_07	2787049	T	Y	8	3	30	5	14	0.001201	1
scaffold_07	3095535	C	S	15	7	17	5	13	0	1
scaffold_07	3095923	T	Y	27	20	14	5	17	0.004602	1
scaffold_07	3095945	T	W	49	39	22	10	24	0	1
scaffold_07	3095951	G	R	50	38	21	9	16	0	1
scaffold_08	75	C	T	19	0	0	19	21	0	0
scaffold_08	176	C	A	32	0	0	28	20	0	0
scaffold_08	1828638	C	T	26	0	0	24	18	0	0
scaffold_08	1875444	C	Y	40	29	28	10	23	0	1
scaffold_09	797906	G	C	142	24	26	117	22	1	0
scaffold_09	869061	T	C	35	0	0	35	26	0	0
scaffold_09	965023	G	A	38	0	0	37	22	0	0
scaffold_09	1057840	G	A	22	0	0	21	19	0	0
scaffold_09	1072375	A	G	8	0	0	7	20	0	0
scaffold_10	164617	A	G	46	3	19	43	21	0	0
scaffold_10	545005	C	T	46	0	0	43	22	0	0
scaffold_10	586865	T	C	37	0	0	37	27	0	0
scaffold_10	590501	T	Y	44	30	22	14	20	0	1
scaffold_10	590526	T	Y	23	16	15	4	21	0.004836	1
scaffold_10	590805	A	R	70	45	20	19	18	0	1
scaffold_10	962430	A	M	84	21	13	58	20	0	1
scaffold_11	158	A	C	25	0	0	17	24	0	0
scaffold_11	224	C	Y	29	13	18	12	18	0	1
scaffold_11	230	T	Y	30	15	18	12	20	0	1
scaffold_11	326	C	M	14	7	16	7	25	0	1
scaffold_11	349	A	R	21	13	27	8	23	0	1
scaffold_11	599712	A	G	24	1	28	20	21	0	0
scaffold_11	926800	G	R	23	17	16	3	26	0.09004	1
scaffold_11	926810	C	Y	32	22	13	4	23	0.089579	1
scaffold_11	931749	T	Y	74	34	22	36	19	0	1
scaffold_12	88	A	C	23	1	4	22	22	0	0
scaffold_12	124583	G	A	45	0	0	44	23	0	0
scaffold_12	210592	C	T	30	0	0	29	21	0	0
scaffold_12	340116	T	C	12	0	0	12	21	0	0
scaffold_12	340119	T	C	12	0	0	11	17	0	0
scaffold_12	503158	C	T	33	0	0	33	25	0	0
scaffold_13	128654	G	A	35	0	0	35	20	0	0
scaffold_13	208163	A	G	6	0	0	5	25	0	0
scaffold_14	147979	C	S	38	21	17	14	24	0	1
scaffold_14	148063	A	R	37	21	24	14	19	0	1
scaffold_14	148080	A	R	28	11	18	16	24	0	1
scaffold_14	154073	G	K	16	7	22	9	26	0	1
scaffold_15	129	C	A	10	1	4	9	23	0	0
scaffold_15	142	A	G	16	0	0	16	14	0	0

## Sheet: MU264
Ref id	Position	Ref allele	Novel allele	Coverage	Ref allele counts	Ref allele mean QV	Novel allele counts	Novel allele mean QV	Score	Scored as heterozygote
scaffold_01	2376	C	Y	62	43	16	9	12	0	1
scaffold_01	2608	C	S	91	50	18	30	21	0	1
scaffold_01	2620	C	Y	87	59	18	26	24	0	1
scaffold_01	2701	C	M	64	43	23	16	26	0	1
scaffold_01	2707	A	R	62	42	22	17	21	0	1
scaffold_01	2732	T	Y	43	33	21	6	30	0.014353	1
scaffold_01	2778	C	Y	83	53	21	26	19	0	1
scaffold_01	2824	A	R	71	46	25	21	20	0	1
scaffold_01	2923	C	Y	85	58	24	27	24	0	1
scaffold_01	731777	C	A	39	0	0	35	20	0	0
scaffold_01	782504	T	Y	52	42	25	8	24	0.002055	1
scaffold_01	782600	T	W	64	34	21	24	24	0	1
scaffold_01	1058612	T	Y	19	9	22	10	22	0	1
scaffold_01	1206002	C	T	51	1	4	49	26	0	0
scaffold_01	1439950	A	R	30	24	25	5	15	0.018463	1
scaffold_01	1615457	A	W	49	35	24	12	19	0	1
scaffold_01	1615487	T	Y	55	43	22	8	14	0.029668	1
scaffold_01	2353042	T	Y	67	46	20	15	18	0	1
scaffold_01	2353045	G	R	60	45	21	15	21	0	1
scaffold_01	2363634	C	Y	52	31	22	20	20	0	1
scaffold_01	2363739	T	Y	51	21	22	27	23	0	1
scaffold_01	4007259	C	T	56	1	5	47	17	0	0
scaffold_01	4040424	T	W	68	38	25	30	25	0	1
scaffold_01	5423646	G	A	34	1	6	33	23	0	0
scaffold_01	5592627	T	K	75	49	19	15	24	0	1
scaffold_01	6050082	G	A	34	0	0	34	21	0	0
scaffold_01	6050124	G	A	28	2	24	24	18	0	0
scaffold_02	477312	A	W	65	42	26	23	28	0	1
scaffold_02	477815	G	S	44	31	19	7	15	0.002307	1
scaffold_02	477971	G	R	94	67	22	22	24	0	1
scaffold_02	2169858	A	W	11	8	14	3	15	0.018201	1
scaffold_02	2404704	C	T	19	0	0	17	23	0	0
scaffold_02	2919466	C	T	51	0	0	50	23	0	0
scaffold_02	3641256	G	R	25	21	20	4	25	0.034795	1
scaffold_03	173074	G	R	29	17	26	12	27	0	1
scaffold_03	1112479	A	G	16	1	4	15	21	0	0
scaffold_04	538767	G	A	27	0	0	27	24	0	0
scaffold_04	753888	G	S	53	30	18	18	17	0	1
scaffold_04	753895	A	R	97	36	22	58	21	0	1
scaffold_04	753908	T	C	214	53	21	160	24	1	0
scaffold_04	753945	T	Y	81	42	16	17	10	0	1
scaffold_04	918092	T	W	64	52	26	11	29	0	1
scaffold_04	3497256	G	R	78	47	19	21	16	0	1
scaffold_04	4128066	C	S	34	24	17	7	12	0.001607	1
scaffold_05	141436	C	Y	33	18	13	6	8	0	1
scaffold_05	1271313	A	M	43	19	21	21	16	0	1
scaffold_05	2965192	G	R	44	30	18	12	21	0	1
scaffold_05	3153089	G	A	19	0	0	19	21	0	0
scaffold_06	52	C	A	13	1	33	11	18	0	0
scaffold_06	801380	C	M	88	24	25	64	27	0	1
scaffold_06	1486325	C	Y	83	62	20	18	23	0	1
scaffold_06	1486339	G	R	72	50	26	19	24	0	1
scaffold_06	1762022	G	R	81	60	20	17	21	0	1
scaffold_06	1950730	G	R	77	62	20	14	26	0	1
scaffold_06	2888792	C	A	38	0	0	31	17	0	0
scaffold_07	1841283	C	T	35	0	0	35	23	0	0
scaffold_07	2042891	C	T	23	1	23	19	24	0	0
scaffold_07	2187875	C	T	35	0	0	35	21	0	0
scaffold_07	2396480	G	A	46	1	29	42	22	0	0
scaffold_07	2662402	G	S	12	7	18	5	22	0	1
scaffold_07	3095923	T	Y	52	34	18	17	18	0	1
scaffold_07	3095945	T	W	63	50	22	12	25	0	1
scaffold_07	3095951	G	R	61	49	22	11	21	0	1
scaffold_08	75	C	T	32	3	17	28	24	0	0
scaffold_08	1685756	T	C	26	0	0	25	19	0	0
scaffold_09	797906	G	C	160	28	25	127	23	1	0
scaffold_09	1057840	G	A	24	0	0	21	15	0	0
scaffold_10	237457	A	R	32	10	22	18	24	0	1
scaffold_10	590501	T	Y	83	40	24	41	22	0	1
scaffold_10	590526	T	Y	38	24	19	12	19	0	1
scaffold_10	961525	C	Y	51	42	21	8	19	0.001785	1
scaffold_10	962430	A	C	114	22	11	85	22	0.999996	0
scaffold_10	965971	C	M	35	22	26	13	23	0	1
scaffold_11	131	A	W	23	19	27	4	31	0.002843	1
scaffold_11	152	C	Y	30	9	19	19	24	0	1
scaffold_11	158	A	C	28	0	0	19	24	0	0
scaffold_11	224	C	Y	24	13	14	8	24	0	1
scaffold_11	230	T	Y	23	12	17	9	16	0	1
scaffold_11	326	C	M	20	11	21	9	23	0	1
scaffold_11	349	A	R	30	13	25	17	25	0	1
scaffold_11	599712	A	G	27	0	0	21	18	0	0
scaffold_11	931749	T	Y	93	40	20	44	17	0	1
scaffold_12	88	A	C	34	0	0	33	23	0	0
scaffold_12	340116	T	C	6	0	0	6	16	0	0
scaffold_12	340178	T	C	17	0	0	16	15	0	0
scaffold_13	208163	A	G	6	0	0	5	22	0	0
scaffold_14	148063	A	R	38	29	23	9	24	0	1
scaffold_14	148080	A	R	29	19	16	7	24	0	1
scaffold_14	148104	T	W	11	6	18	4	15	0.000824	1
scaffold_14	154073	G	K	9	3	21	6	25	0.003997	1
scaffold_15	142	A	G	21	0	0	19	16	0	0

## Sheet: MU286
Ref id	Position	Ref allele	Novel allele	Coverage	Ref allele counts	Ref allele mean QV	Novel allele counts	Novel allele mean QV	Score	Scored as heterozygote
scaffold_01	2376	C	Y	49	38	16	9	15	0.000477	1
scaffold_01	2517	T	W	58	41	23	17	27	0	1
scaffold_01	2608	C	S	93	57	22	23	21	0	1
scaffold_01	2620	C	Y	93	59	18	29	24	0	1
scaffold_01	2701	C	M	58	36	23	19	28	0	1
scaffold_01	2707	A	R	51	32	23	17	27	0	1
scaffold_01	2771	T	Y	58	42	20	13	26	0	1
scaffold_01	2778	C	Y	71	42	19	25	16	0	1
scaffold_01	2824	A	R	46	31	25	14	22	0	1
scaffold_01	2923	C	Y	86	61	24	22	26	0	1
scaffold_01	782504	T	Y	47	23	22	22	24	0	1
scaffold_01	782600	T	W	60	38	18	17	22	0	1
scaffold_01	1615457	A	W	46	33	21	11	17	0	1
scaffold_01	1615487	T	Y	42	28	22	8	15	0	1
scaffold_01	2353042	T	Y	35	20	19	12	19	0	1
scaffold_01	2353045	G	R	32	21	23	11	25	0	1
scaffold_01	2363634	C	Y	37	21	25	16	25	0	1
scaffold_01	4007259	C	T	41	0	0	36	21	0	0
scaffold_01	4040424	T	W	43	25	25	18	26	0	1
scaffold_01	5423646	G	A	45	0	0	44	23	0	0
scaffold_01	5592627	T	K	45	26	22	13	26	0	1
scaffold_01	6050082	G	A	19	0	0	19	19	0	0
scaffold_02	110	A	G	11	0	0	11	25	0	0
scaffold_02	121	T	C	13	0	0	12	19	0	0
scaffold_02	477312	A	W	74	53	26	21	26	0	1
scaffold_02	477815	G	S	52	35	20	11	14	0	1
scaffold_02	477897	C	Y	65	52	22	11	25	0	1
scaffold_02	477915	A	R	49	40	22	8	25	0	1
scaffold_02	1886841	T	Y	27	20	16	7	15	0.0002	1
scaffold_02	2404704	C	T	23	0	0	22	19	0	0
scaffold_02	2919466	C	T	70	0	0	66	24	0	0
scaffold_02	2980403	C	M	52	12	13	39	22	0	1
scaffold_02	3599660	G	K	13	9	5	4	9	0.008199	1
scaffold_03	173074	G	R	20	7	27	13	27	0	1
scaffold_03	1605634	G	R	33	28	22	5	25	0.050865	1
scaffold_04	38	C	T	6	1	13	4	13	0.488532	0
scaffold_04	538767	G	A	16	0	0	15	22	0	0
scaffold_04	753888	G	S	33	21	19	10	22	0	1
scaffold_04	753895	A	R	87	27	21	54	20	0	1
scaffold_04	753908	T	C	197	40	21	155	24	1	0
scaffold_04	3497256	G	R	59	37	22	16	19	0	1
scaffold_05	2245854	G	R	43	15	27	24	22	0	1
scaffold_05	3039555	G	A	43	0	0	41	24	0	0
scaffold_06	52	C	A	19	2	13	16	23	0	0
scaffold_06	798510	G	R	106	66	22	37	21	0	1
scaffold_06	801380	C	M	53	18	25	35	28	0	1
scaffold_06	1486325	C	Y	94	69	22	23	25	0	1
scaffold_06	1486339	G	R	86	55	26	31	24	0	1
scaffold_06	1762022	G	R	64	49	20	15	17	0	1
scaffold_06	2888792	C	A	21	0	0	21	19	0	0
scaffold_07	2187875	C	T	54	0	0	53	22	0	0
scaffold_07	2542965	C	Y	27	18	18	5	22	0	1
scaffold_07	2662402	G	S	13	9	21	4	25	0.000266	1
scaffold_07	2662948	T	W	15	10	13	4	18	0.001074	1
scaffold_07	3095923	T	Y	36	22	20	14	22	0	1
scaffold_07	3095945	T	W	58	42	23	13	22	0	1
scaffold_07	3095951	G	R	53	39	23	9	13	0.003777	1
scaffold_08	75	C	T	11	0	0	9	21	0	0
scaffold_09	797906	G	C	134	30	20	102	24	1	0
scaffold_09	1057840	G	A	11	0	0	10	15	0	0
scaffold_10	590501	T	Y	66	28	24	37	19	0	1
scaffold_10	590526	T	Y	28	17	17	10	24	0	1
scaffold_10	590787	T	W	28	22	17	4	13	0.092827	1
scaffold_10	962430	A	M	101	20	14	73	22	0	1
scaffold_10	965971	C	M	21	14	24	6	20	0	1
scaffold_11	121	C	Y	31	15	23	12	15	0	1
scaffold_11	131	A	W	32	27	24	5	25	0.011638	1
scaffold_11	152	C	Y	24	10	20	10	21	0	1
scaffold_11	224	C	Y	21	13	18	6	21	0	1
scaffold_11	230	T	Y	23	12	19	6	18	0	1
scaffold_11	326	C	M	13	4	23	9	24	0.000757	1
scaffold_11	599712	A	G	22	0	0	19	22	0	0
scaffold_11	931749	T	Y	82	40	23	38	22	0	1
scaffold_11	931765	A	R	104	71	24	29	25	0	1
scaffold_12	88	A	C	25	0	0	23	24	0	0
scaffold_12	340116	T	C	13	0	0	12	15	0	0
scaffold_12	340119	T	C	13	0	0	13	20	0	0
scaffold_12	653553	G	S	17	11	22	3	22	0.040015	1
scaffold_14	147979	C	S	40	27	19	10	22	0	1
scaffold_14	148063	A	R	22	15	22	6	22	0	1
scaffold_15	142	A	G	34	1	5	28	18	0	0
