# Supplementary material for: A new regulatory mechanism controlling carotenogenesis in the fungus Mucor circinelloides as a target to generate β-carotene over-producing strains by genetic engineering
Source: Microb Cell Fact. 2016 Jun 7;15:99. doi: 10.1186/s12934-016-0493-8 (PMC4897934; doi:10.1186/s12934-016-0493-8)
Supplement: Supplementary file 7 — 10.1186/s12934-016-0493-8 Primers used in this study. [file 12934_2016_493_MOESM7_ESM.xls]

## Sheet: All small indels discovered
Scaffold	Indel type	Start	End	Length	Ref allele	R7B	MU206	MU216	MU217	MU218	MU264	MU286
scaffold_01	insertion	2477	2477	1	-		T
scaffold_01	insertion	137371	137371	1	-	C	C	C	C	C	C	C
scaffold_01	deletion	635987	635988	2	GC							-
scaffold_01	deletion	4729188	4729188	1	T		-	-			-	-
scaffold_02	deletion	3403958	3403958	1	T							-
scaffold_02	deletion	2744079	2744088	10	TTTAATTTGA						-
scaffold_03	deletion	1168593	1168593	1	G	-	-	-	-	-	-	-
scaffold_03	deletion	1605629	1605634	6	CAGCAG	-	-		-			-
scaffold_03	deletion	4425722	4425732	11	CCTGACGAGAA							-
scaffold_04	deletion	802938	802938	1	A				-
scaffold_04	insertion	1445745	1445745	1	-	T	T	T	T	T	T	T
scaffold_04	deletion	1890258	1890268	11	ATCGGCTACAA						-
scaffold_06	deletion	1530158	1530160	3	AGC				-	-		-
scaffold_11	insertion	455912	455912	1	-	A	A	A	A	A	A	A
scaffold_11	deletion	511512	511512	1	G				-	-
scaffold_11	insertion	931728	931728	3	-	TCA	TCA	TCA	TCA	TCA	TCA	TCA
scaffold_20	deletion	4929	4929	1	T	-	-	-	-	-	-	-
scaffold_20	deletion	4946	4946	1	T	-	-	-	-	-	-	-
scaffold_20	insertion	5061	5061	1	-	T	T	T	T	T	T	T

## Sheet: Small indels unique to mutants 
Scaffold	Indel type	Start	End	Length	Ref allele	MU206	MU216	MU217	MU218	MU218	MU286
scaffold_01	insertion	2477	2477	1	-	T
scaffold_01	deletion	635987	635988	2	GC						-
scaffold_01	deletion	4729188	4729188	1	T	-	-			-	-
scaffold_02	deletion	3403958	3403958	1	T						-
scaffold_02	deletion	2744079	2744088	10	TTTAATTTGA					-
scaffold_03	deletion	4425722	4425732	11	CCTGACGAGAA						-
scaffold_04	deletion	802938	802938	1	A			-
scaffold_04	deletion	1890258	1890268	11	ATCGGCTACAA					-
scaffold_06	deletion	1530158	1530160	3	AGC			-	-		-
scaffold_11	deletion	511512	511512	1	G			-	-
